# Supplementary material for: Neurotrophic factor-α1/carboxypeptidase E regulates critical protein networks to rescue neurodegeneration, defective synaptogenesis and impaired autophagy in Alzheimer’s disease mice
Source: Transl Neurodegener. 2025 Nov 26;14:59. doi: 10.1186/s40035-025-00520-6 (PMC12648813; doi:10.1186/s40035-025-00520-6)
Supplement: Supplementary file 2 — Additional file 2. Table S3. DEPs in the hippocampus of AAV-NF-α1/CPE-treated versus AAV-GFP-treated 3×Tg-AD mice. [file 40035_2025_520_MOESM2_ESM.xlsx]

## Sheet: Table S3 Tg-CPE Tg-GFP
Accession	Gene Name	Ratio TG-CPE/TG-GFP	Log2Ratio	p-value
Q9CQV8	1433B_MOUSE	1.05303	0.074547	0.765434
P62259	1433E_MOUSE	0.972973	-0.0395284	0.870306
P68510	1433F_MOUSE	0.96063	-0.0579473	0.696733
P61982	1433G_MOUSE	0.919355	-0.121306	0.398271
P68254	1433T_MOUSE	0.977444	-0.0329146	0.804787
P63101	1433Z_MOUSE	0.909091	-0.137504	0.388916
Q61151	2A5E_MOUSE	0.820513	-0.285402	0.207813
Q76MZ3	2AAA_MOUSE	0.810345	-0.303392	0.0507051
Q6P1F6	2ABA_MOUSE	0.795082	-0.330824	0.0237739
Q925E7	2ABD_MOUSE	0.84	-0.251539	0.00400823
Q99L13	3HIDH_MOUSE	0.741935	-0.430634	0.0761606
P10852	4F2_MOUSE	0.801653	-0.31895	0.0563935
Q3V1L4	5NTC_MOUSE	1.04167	0.0588937	0.59661
Q9CQ60	6PGL_MOUSE	0.706897	-0.500429	0.0773161
tr	A0A075B5N9	0.868421	-0.203533	0.136634
tr	A0A075B5P0	0.868421	-0.203533	0.136634
tr	A0A075B5P1	0.868421	-0.203533	0.136634
tr	A0A075B5V0	1.02581	0.0367586	0.677875
tr	A0A075B5V1	1.02581	0.0367586	0.677875
tr	A0A075B5V6	1.02581	0.0367586	0.677875
tr	A0A075B5Y2	0.924324	-0.113529	0.179983
tr	A0A075B5Y6	0.924324	-0.113529	0.179983
tr	A0A087WQ44	0.877049	-0.18927	0.135654
tr	A0A087WR45	0.713178	-0.487665	0.0639816
tr	A0A087WR82	0.677632	-0.561427	0.0343246
tr	A0A0A6YY83	0.930233	-0.104337	0.27046
tr	A0A0B4J1J7	0.924324	-0.113529	0.179983
tr	A0A0N4SVP8	0.803279	-0.316027	0.0463506
tr	A0A0U1RNF2	0.715385	-0.483209	0.0333697
tr	A0A140LIW3	0.790323	-0.339486	0.0205713
tr	A0A140T8L9	0.92623	-0.110558	0.136465
tr	A0A140T8M6	0.868421	-0.203533	0.136634
tr	A0A140T8P0	0.868421	-0.203533	0.136634
tr	A0A140T8P4	0.868421	-0.203533	0.136634
tr	A0A140T8Q0	0.868421	-0.203533	0.136634
tr	A0A140T8Q4	0.868421	-0.203533	0.136634
tr	A0A1W2P6Q8	0.822034	-0.28273	0.0317099
tr	A0A1W2P7H4	0.822034	-0.28273	0.0317099
tr	A0A1W2P7S8	0.822034	-0.28273	0.0317099
tr	A0A1W2P7Z8	0.822034	-0.28273	0.0317099
tr	A0A1W2P855	0.822034	-0.28273	0.0317099
tr	A0A1Y7VJN6	0.837398	-0.256014	0.0588336
tr	A0A1Y7VKY1	1.05405	0.0759489	0.786097
tr	A0A2R8VHP3	0.935185	-0.096676	0.504638
tr	A0A2R8VKG2	0.845455	-0.242201	0.0497483
tr	A0A338P719	0.6	-0.736966	0.142328
tr	A0A571BEL3	1.23913	0.309328	0.475134
tr	A0A571BF50	0.75	-0.415037	0.0544276
tr	A0A571BF69	0.842857	-0.24664	0.0969016
tr	A0A571BGC3	1.01974	0.0281969	0.945589
tr	A0A5F8MPY2	0.827869	-0.272526	0.130615
Q8C0J2	A16L1_MOUSE	0.828358	-0.271673	0.0793832
P07758	A1AT1_MOUSE	0.907563	-0.13993	0.0289194
P22599	A1AT2_MOUSE	0.696	-0.522841	0.0543316
Q00897	A1AT4_MOUSE	0.993506	-0.0093987	0.882392
Q00898	A1AT5_MOUSE	1	0	0.966496
tr	A1L3P4	1.0177	0.0253111	0.8707
tr	A2A8R0	0.846154	-0.241008	0.0143411
tr	A2A9H6	0.786885	-0.345775	0.0374507
tr	A2AHY8	0.993421	-0.00952277	0.983019
P12023	A4_MOUSE	0.754286	-0.406817	0.0413287
tr	A6ZI46	0.972603	-0.0400774	0.796821
tr	A8DUK4	0.845638	-0.241889	0.117284
Q3UHJ0	AAK1_MOUSE	0.83871	-0.253757	0.0274909
Q91WG5	AAKG2_MOUSE	0.774834	-0.36804	0.141351
Q5EG47	AAPK1_MOUSE	0.801653	-0.31895	0.0844407
Q8BRK8	AAPK2_MOUSE	0.801653	-0.31895	0.0844407
Q3THG9	AASD1_MOUSE	0.9375	-0.0931094	0.469243
P05201	AATC_MOUSE	0.8	-0.321928	0.0219843
P05202	AATM_MOUSE	0.77686	-0.364274	0.0265595
Q91V24	ABCA7_MOUSE	0.736111	-0.442005	0.146267
E9Q876	ABCAC_MOUSE	0.767123	-0.38247	0.0741686
E9PX95	ABCAH_MOUSE	1.11392	0.155651	0.373628
P55096	ABCD3_MOUSE	0.884354	-0.177305	0.153774
P61222	ABCE1_MOUSE	0.77686	-0.364274	0.0256079
Q99LE6	ABCF2_MOUSE	1	0	0.98061
Q99PE8	ABCG5_MOUSE	0.932836	-0.100305	0.42599
Q99LR1	ABD12_MOUSE	0.801724	-0.318822	0.055524
Q8K4F5	ABHDB_MOUSE	0.792308	-0.335867	0.00244615
Q8CBW3	ABI1_MOUSE	0.844961	-0.243043	0.00579686
P62484	ABI2_MOUSE	0.83871	-0.253757	0.00793841
Q8K4G5	ABLM1_MOUSE	0.96063	-0.0579473	0.722999
Q69ZX8	ABLM3_MOUSE	0.935135	-0.0967532	0.376499
Q5SSL4	ABR_MOUSE	0.847328	-0.239007	0.0468609
Q3TCJ1	ABRX2_MOUSE	0.984252	-0.0229004	0.904274
Q5SWU9	ACACA_MOUSE	0.880952	-0.182864	0.114775
Q9D7B6	ACAD8_MOUSE	0.62931	-0.668156	0.079602
Q8JZN5	ACAD9_MOUSE	0.824561	-0.278301	0.0434544
P51174	ACADL_MOUSE	0.816	-0.293359	0.0204267
P45952	ACADM_MOUSE	0.844961	-0.243043	0.00184747
Q07417	ACADS_MOUSE	0.904762	-0.14439	0.164008
P50544	ACADV_MOUSE	0.907692	-0.139725	0.035
Q6ZQK5	ACAP2_MOUSE	0.909091	-0.137504	0.32769
Q99PU5	ACBG1_MOUSE	0.88189	-0.18133	0.194088
Q9DBL1	ACDSB_MOUSE	0.825397	-0.27684	0.0172565
Q8R0I0	ACE2_MOUSE	1.01695	0.0242475	0.901319
Q9JIX8	ACINU_MOUSE	0.849558	-0.235216	0.144161
Q91V92	ACLY_MOUSE	0.788618	-0.342602	0.0637993
Q9CQR4	ACO13_MOUSE	0.631579	-0.662965	0.0494674
P28271	ACOHC_MOUSE	0.860656	-0.216492	0.0413769
Q99KI0	ACON_MOUSE	0.801653	-0.31895	0.0117111
O55137	ACOT1_MOUSE	0.801527	-0.319177	0.0177479
Q9QYR9	ACOT2_MOUSE	0.959016	-0.0603726	0.205161
Q9QYR7	ACOT3_MOUSE	0.801527	-0.319177	0.0177479
P58137	ACOT8_MOUSE	0.753968	-0.407424	0.012833
Q9R0X4	ACOT9_MOUSE	0.803279	-0.316027	0.0136768
Q9R0H0	ACOX1_MOUSE	0.871622	-0.198226	0.157717
Q9QUJ7	ACSL4_MOUSE	0.742424	-0.429684	0.0294003
P60710	ACTB_MOUSE	0.8	-0.321928	0.0249249
P68033	ACTC_MOUSE	1.04167	0.0588937	0.649979
Q7TPR4	ACTN1_MOUSE	0.790323	-0.339486	0.0355024
Q9JI91	ACTN2_MOUSE	1.06207	0.0868775	0.658346
P57780	ACTN4_MOUSE	0.92437	-0.113458	0.358368
P68134	ACTS_MOUSE	1.04167	0.0588937	0.649979
Q8R5C5	ACTY_MOUSE	0.834586	-0.260867	0.00436515
P61164	ACTZ_MOUSE	0.849624	-0.235103	0.0497532
Q8R3P0	ACY2_MOUSE	0.781955	-0.354843	0.0245677
Q9R1V4	ADA11_MOUSE	0.923077	-0.115477	0.396735
Q8C0I1	ADAS_MOUSE	0.838028	-0.254929	0.0559176
P97490	ADCY8_MOUSE	0.824818	-0.277853	0.12014
P51830	ADCY9_MOUSE	0.762712	-0.39079	0.0257505
Q9QYC0	ADDA_MOUSE	0.801587	-0.319068	0.0286459
Q9QYB8	ADDB_MOUSE	0.824427	-0.278535	0.0180477
Q9QYB5	ADDG_MOUSE	0.8	-0.321928	0.0159752
P28474	ADHX_MOUSE	0.753968	-0.407424	0.0258888
P55264	ADK_MOUSE	0.788618	-0.342602	0.0441214
P54923	ADPRH_MOUSE	0.922414	-0.116514	0.456918
Q8CG72	ADPRS_MOUSE	0.991525	-0.0122783	0.944882
Q61578	ADRO_MOUSE	0.840278	-0.251062	0.00468568
P48962	ADT1_MOUSE	0.842975	-0.246438	0.0455539
P51881	ADT2_MOUSE	1	0	0.955948
Q5DTU0	AF1L2_MOUSE	0.689873	-0.535596	0.0177412
Q9QZQ1	AFAD_MOUSE	0.810606	-0.302927	0.0253131
Q80YS6	AFAP1_MOUSE	0.712	-0.490051	0.051561
Q8JZQ2	AFG32_MOUSE	0.844262	-0.244237	0.177422
Q3UHD9	AGAP2_MOUSE	0.786325	-0.346803	0.0621704
Q8VHH5	AGAP3_MOUSE	0.771654	-0.373975	0.0337388
Q8K2K6	AGFG1_MOUSE	0.897638	-0.155795	0.0286171
Q80WC7	AGFG2_MOUSE	0.862903	-0.212729	0.0733882
Q9ESW4	AGK_MOUSE	0.760331	-0.395301	0.044465
Q8CJG0	AGO2_MOUSE	0.879032	-0.186012	0.0434105
Q7TT36	AGRA3_MOUSE	0.764706	-0.387023	0.0196664
Q3UHD1	AGRB1_MOUSE	0.831858	-0.26559	0.0115622
Q8K209	AGRG1_MOUSE	0.827068	-0.273923	0.049413
A2ASQ1	AGRIN_MOUSE	0.840336	-0.250962	0.186435
Q80TR1	AGRL1_MOUSE	0.803571	-0.315502	0.0285142
Q80TS3	AGRL3_MOUSE	0.813084	-0.298523	0.169139
Q8BK64	AHSA1_MOUSE	0.795082	-0.330824	0.0242542
Q9Z0X1	AIFM1_MOUSE	0.814516	-0.295985	0.0116167
P31230	AIMP1_MOUSE	0.845528	-0.242075	0.0366038
P46660	AINX_MOUSE	0.764706	-0.387023	0.00700726
O08915	AIP_MOUSE	0.787402	-0.344828	0.0297872
A2AJA9	AJM1_MOUSE	1.16842	0.22456	0.67125
Q9JII6	AK1A1_MOUSE	0.858268	-0.2205	0.0159497
O54931	AKAP2_MOUSE	0.864	-0.210897	0.0252902
D3YVF0	AKAP5_MOUSE	0.852713	-0.229868	0.00884455
Q9DCT1	AKCL2_MOUSE	0.787879	-0.343954	0.0182381
P31750	AKT1_MOUSE	0.787879	-0.343954	0.010164
Q60823	AKT2_MOUSE	0.787879	-0.343954	0.010164
Q9D1F4	AKTS1_MOUSE	0.754237	-0.40691	0.0397706
P24549	AL1A1_MOUSE	0.773109	-0.371256	0.0102942
Q9CZS1	AL1B1_MOUSE	0.806452	-0.31034	0.00955746
Q8R0Y6	AL1L1_MOUSE	0.772358	-0.372659	0.0286769
Q8K009	AL1L2_MOUSE	0.852459	-0.230298	0.450116
Q8CHT0	AL4A1_MOUSE	0.821429	-0.283793	0.00561581
Q9DBF1	AL7A1_MOUSE	0.84127	-0.249359	0.0590086
P07724	ALBU_MOUSE	0.84	-0.251539	0.136046
P47738	ALDH2_MOUSE	0.735537	-0.44313	0.054049
P05064	ALDOA_MOUSE	0.79845	-0.324727	0.0471486
P05063	ALDOC_MOUSE	0.775194	-0.367371	0.0246151
P45376	ALDR_MOUSE	0.765766	-0.385025	0.0600862
Q9DBE8	ALG2_MOUSE	0.741667	-0.431157	0.0538207
O09174	AMACR_MOUSE	0.880342	-0.183864	0.25172
P97467	AMD_MOUSE	0.801587	-0.319068	0.0518377
Q8CCJ4	AMER2_MOUSE	0.943662	-0.0836579	0.32784
Q80ZD8	AMGO1_MOUSE	1.15686	0.210218	0.349696
Q8VHG2	AMOT_MOUSE	0.925373	-0.111893	0.0765342
Q9DBT5	AMPD2_MOUSE	0.828358	-0.271673	0.0286106
Q7TQF7	AMPH_MOUSE	0.813008	-0.298658	0.0404494
Q9CPY7	AMPL_MOUSE	0.75	-0.415037	0.0233327
P55302	AMRP_MOUSE	0.801527	-0.319177	0.034076
O35381	AN32A_MOUSE	0.811594	-0.30117	0.0166574
P97822	AN32E_MOUSE	0.795276	-0.330473	0.0500037
Q02357	ANK1_MOUSE	0.594203	-0.750972	0.00974604
Q8C8R3	ANK2_MOUSE	0.8	-0.321928	0.0258104
G5E8K5	ANK3_MOUSE	0.798319	-0.324962	0.0304515
Q8CFW1	ANO2_MOUSE	0.989305	-0.015513	0.947044
E9Q4F7	ANR11_MOUSE	1	0	0.998868
Q99NH0	ANR17_MOUSE	0.83125	-0.266646	0.316661
A2ARS0	ANR63_MOUSE	0.785185	-0.348895	0.150284
Q8BIZ1	ANS1B_MOUSE	0.883333	-0.17897	0.0511661
P32261	ANT3_MOUSE	0.87156	-0.198329	0.127927
O35639	ANXA3_MOUSE	0.870968	-0.199309	0.0288169
P48036	ANXA5_MOUSE	0.900826	-0.150679	0.0724622
P14824	ANXA6_MOUSE	0.90678	-0.141176	0.00752506
Q07076	ANXA7_MOUSE	0.882353	-0.180572	0.135272
O70423	AOC3_MOUSE	1.11765	0.160465	0.621353
Q64133	AOFA_MOUSE	0.761538	-0.393011	0.0126222
Q8BW75	AOFB_MOUSE	0.816176	-0.293047	0.0217749
Q61548	AP180_MOUSE	0.818182	-0.289507	0.0403689
O35643	AP1B1_MOUSE	0.962406	-0.0552824	0.805893
P22892	AP1G1_MOUSE	0.865079	-0.209096	0.0995565
P35585	AP1M1_MOUSE	0.76378	-0.388772	0.00179342
Q9DB50	AP1S2_MOUSE	0.895522	-0.159199	0.494475
P17426	AP2A1_MOUSE	0.826772	-0.274439	0.0173353
P17427	AP2A2_MOUSE	0.84375	-0.245112	0.0269925
Q9DBG3	AP2B1_MOUSE	0.721311	-0.471306	0.0582275
P84091	AP2M1_MOUSE	0.796748	-0.327805	0.0231104
Q9Z1T1	AP3B1_MOUSE	0.950413	-0.0733732	0.358728
Q9JME5	AP3B2_MOUSE	0.848	-0.237864	0.0168303
O54774	AP3D1_MOUSE	0.855932	-0.224432	0.100073
Q9JKC8	AP3M1_MOUSE	0.743363	-0.427862	0.0650686
Q8R2R9	AP3M2_MOUSE	0.743363	-0.427862	0.0650686
Q9DCR2	AP3S1_MOUSE	0.745614	-0.423499	0.0267758
B2RUJ5	APBA1_MOUSE	0.916667	-0.125531	0.229088
P98084	APBA2_MOUSE	0.88	-0.184425	0.193893
Q9QXJ1	APBB1_MOUSE	0.965812	-0.0501858	0.674388
Q61315	APC_MOUSE	0.835714	-0.258918	0.0210254
Q9Z1K7	APCL_MOUSE	0.882353	-0.180572	0.05377
Q8R146	APEH_MOUSE	0.826667	-0.274622	0.0983182
Q9D842	APLF_MOUSE	0.796296	-0.328623	0.235919
Q03157	APLP1_MOUSE	0.837037	-0.256637	0.0270375
Q9D7N9	APMAP_MOUSE	0.820896	-0.284729	0.0861732
Q00623	APOA1_MOUSE	0.94382	-0.083416	0.453199
P06728	APOA4_MOUSE	0.911504	-0.133678	0.23209
P08226	APOE_MOUSE	0.918699	-0.122336	0.357632
P55088	AQP4_MOUSE	0.791045	-0.338169	0.0826825
P04627	ARAF_MOUSE	0.844262	-0.244237	0.056988
Q99MK8	ARBK1_MOUSE	0.731092	-0.451874	0.0377779
Q9R0Q6	ARC1A_MOUSE	0.806452	-0.31034	0.00840516
Q505B7	ARCH_MOUSE	0.741667	-0.431157	0.0720709
P61750	ARF4_MOUSE	1	0	0.882473
Q9EPJ9	ARFG1_MOUSE	0.850394	-0.233797	0.0543195
Q99K28	ARFG2_MOUSE	0.903226	-0.146841	0.00268861
Q9D8S3	ARFG3_MOUSE	0.807692	-0.308122	0.0074897
Q8K221	ARFP2_MOUSE	0.934783	-0.0972972	0.476552
Q3UL36	ARGL1_MOUSE	0.853846	-0.227952	0.1124
Q61210	ARHG1_MOUSE	0.784173	-0.350757	0.0737656
Q60875	ARHG2_MOUSE	0.811966	-0.300509	0.0313261
Q8K4I3	ARHG6_MOUSE	0.786207	-0.347019	0.0811598
Q9ES28	ARHG7_MOUSE	0.84252	-0.247218	0.0286263
Q8R4H2	ARHGC_MOUSE	0.82906	-0.270452	0.0133569
Q80U35	ARHGH_MOUSE	0.910569	-0.13516	0.173588
Q8CG76	ARK72_MOUSE	0.80303	-0.316474	0.0218875
Q8BGR6	ARL15_MOUSE	0.821705	-0.283307	0.0113088
Q9WUL7	ARL3_MOUSE	0.844156	-0.244419	0.0671058
Q91YI0	ARLY_MOUSE	0.822695	-0.28157	0.129824
Q9D7A8	ARMC1_MOUSE	0.757576	-0.400538	0.0246754
A6H630	ARMT1_MOUSE	0.932773	-0.100402	0.476036
Q9QZB7	ARP10_MOUSE	0.880597	-0.183446	0.175645
P61161	ARP2_MOUSE	0.721739	-0.470451	0.0268218
Q99JY9	ARP3_MOUSE	0.762712	-0.39079	0.0477365
Q641P0	ARP3B_MOUSE	0.717949	-0.478047	0.035637
Q9D898	ARP5L_MOUSE	0.857143	-0.222392	0.0984543
Q9CVB6	ARPC2_MOUSE	0.758929	-0.397964	0.0213931
P59999	ARPC4_MOUSE	0.871795	-0.197939	0.224885
Q9CPW4	ARPC5_MOUSE	0.919355	-0.121306	0.427971
Q9D0A3	ARPIN_MOUSE	0.786325	-0.346803	0.020821
Q8BWG8	ARRB1_MOUSE	0.871429	-0.198546	0.0180456
P50429	ARSB_MOUSE	0.725	-0.463947	0.0873902
P98203	ARVC_MOUSE	0.597561	-0.742842	0.0630493
Q91WU5	AS3MT_MOUSE	0.892857	-0.163499	0.288007
Q9QWY8	ASAP1_MOUSE	0.820513	-0.285402	0.065611
Q8C0M9	ASGL1_MOUSE	0.81746	-0.290779	0.00994367
Q61024	ASNS_MOUSE	0.849057	-0.236067	0.211503
Q8VBT9	ASPC1_MOUSE	0.87037	-0.200299	0.0137182
Q62415	ASPP1_MOUSE	0.844262	-0.244237	0.275018
Q8CG79	ASPP2_MOUSE	0.825175	-0.277228	0.121327
P16460	ASSY_MOUSE	0.798387	-0.32484	0.043802
Q61137	ASTN1_MOUSE	0.840708	-0.250323	0.044432
Q6DFW5	AT11B_MOUSE	0.87574	-0.191426	0.0376854
Q8VDN2	AT1A1_MOUSE	0.85124	-0.232363	0.0995862
Q6PIE5	AT1A2_MOUSE	0.796748	-0.327805	0.100607
Q6PIC6	AT1A3_MOUSE	0.809917	-0.304153	0.106934
P14094	AT1B1_MOUSE	0.766667	-0.383329	0.0743993
P14231	AT1B2_MOUSE	0.783333	-0.352302	0.0479373
P97370	AT1B3_MOUSE	0.717742	-0.478463	0.0543066
O55143	AT2A2_MOUSE	0.8	-0.321928	0.0877658
G5E829	AT2B1_MOUSE	0.826087	-0.275634	0.0540104
Q9R0K7	AT2B2_MOUSE	0.852174	-0.23078	0.0572098
Q6Q477	AT2B4_MOUSE	0.88189	-0.18133	0.160042
Q9CQQ7	AT5F1_MOUSE	0.825	-0.277534	0.0229218
P56383	AT5G2_MOUSE	0.925926	-0.111031	0.483433
P56384	AT5G3_MOUSE	0.925926	-0.111031	0.483433
P70704	AT8A1_MOUSE	0.816667	-0.292181	0.0622071
Q9D5T0	ATAD1_MOUSE	0.861789	-0.214594	0.0356057
Q925I1	ATAD3_MOUSE	0.825397	-0.27684	0.0044831
Q8K341	ATAT_MOUSE	0.849624	-0.235103	0.0208361
Q9Z2A5	ATE1_MOUSE	0.880597	-0.183446	0.0810621
Q91YI1	ATG13_MOUSE	0.761062	-0.393914	0.125167
Q9CPX6	ATG3_MOUSE	1	0	0.947915
Q811C2	ATG4C_MOUSE	1.34524	0.427862	0.0189088
Q9D906	ATG7_MOUSE	0.788136	-0.343484	0.0271643
O35143	ATIF1_MOUSE	0.925926	-0.111031	0.446472
Q7TSK7	ATL2_MOUSE	0.567251	-0.81794	0.0280812
Q8BH66	ATLA1_MOUSE	0.610169	-0.712718	0.0961227
Q6PA06	ATLA2_MOUSE	0.868852	-0.202817	0.0706647
O35126	ATN1_MOUSE	0.782895	-0.35311	0.0665319
O08997	ATOX1_MOUSE	0.897436	-0.156119	0.188379
Q64436	ATP4A_MOUSE	0.929134	-0.106042	0.39022
P56382	ATP5E_MOUSE	0.723881	-0.466176	0.107651
Q9DCX2	ATP5H_MOUSE	0.908333	-0.138706	0.400799
Q06185	ATP5I_MOUSE	0.774194	-0.369234	0.0268352
P97450	ATP5J_MOUSE	0.909091	-0.137504	0.525681
Q9CPQ8	ATP5L_MOUSE	0.861111	-0.215729	0.115763
P03930	ATP8_MOUSE	0.833333	-0.263034	0.029986
Q03265	ATPA_MOUSE	0.773109	-0.371256	0.0193506
P56480	ATPB_MOUSE	0.808	-0.307573	0.00487145
Q9D3D9	ATPD_MOUSE	0.840336	-0.250962	0.0577929
Q811I0	ATPF1_MOUSE	0.765217	-0.386058	0.0757085
Q91VR2	ATPG_MOUSE	0.882353	-0.180572	0.343421
P56135	ATPK_MOUSE	0.726496	-0.460974	0.112335
Q78IK2	ATPMK_MOUSE	0.858268	-0.2205	0.01555
Q9DB20	ATPO_MOUSE	0.80315	-0.316259	0.0939395
P59509	ATS19_MOUSE	0.839695	-0.252063	0.281698
P54254	ATX1_MOUSE	0.943262	-0.0842689	0.60049
O70305	ATX2_MOUSE	0.790323	-0.339486	0.0295411
Q7TQH0	ATX2L_MOUSE	0.853659	-0.228269	0.0420292
Q9JLZ3	AUHM_MOUSE	0.854839	-0.226276	0.121753
tr	B1ARV6	0.758065	-0.399607	0.027451
tr	B1AUN2	0.84	-0.251539	0.093866
tr	B1AYL1	0.876923	-0.189478	0.363235
tr	B2RW11	0.893617	-0.162271	0.341115
tr	B2RX70	0.795082	-0.330824	0.0514046
P16283	B3A3_MOUSE	0.859459	-0.218499	0.211341
P04919	B3AT_MOUSE	0.764151	-0.38807	0.0204625
Q8BHT6	B3GLT_MOUSE	0.774194	-0.369234	0.0140212
Q766D5	B4GN4_MOUSE	1.07965	0.110558	0.602866
tr	B8QI36	0.783951	-0.351165	0.0363949
Q91V12	BACH_MOUSE	0.78125	-0.356144	0.0219852
Q61337	BAD_MOUSE	0.744186	-0.426265	0.0745252
Q9Z1R2	BAG6_MOUSE	0.76	-0.395929	0.0663
Q8BKX1	BAIP2_MOUSE	0.837398	-0.256014	0.0422892
Q61335	BAP31_MOUSE	0.850877	-0.232977	0.0735802
P18572	BASI_MOUSE	0.840336	-0.250962	0.0518167
Q91XV3	BASP1_MOUSE	0.850746	-0.233199	0.0181414
Q80YN3	BCAS1_MOUSE	0.806202	-0.310788	0.0382438
Q8CCN5	BCAS3_MOUSE	0.91129	-0.134017	0.179734
P24288	BCAT1_MOUSE	0.904412	-0.144948	0.256046
Q9CXE2	BCL7A_MOUSE	0.702899	-0.508612	0.00700053
Q921K9	BCL7B_MOUSE	0.702899	-0.508612	0.00700053
Q8K019	BCLF1_MOUSE	0.784	-0.351074	0.0104546
Q6PAJ1	BCR_MOUSE	0.827869	-0.272526	0.0624221
Q80XN0	BDH_MOUSE	0.726562	-0.460841	0.0264282
Q9CY64	BIEA_MOUSE	0.720588	-0.472753	0.0703287
O08539	BIN1_MOUSE	0.813008	-0.298658	0.0212177
P20029	BIP_MOUSE	0.770992	-0.375212	0.0192807
Q923D2	BLVRB_MOUSE	0.683761	-0.548437	0.0417332
Q9D8S9	BOLA1_MOUSE	0.875	-0.192645	0.0848133
Q9D6W8	BORC6_MOUSE	0.81982	-0.286621	0.320912
Q9JM96	BORG4_MOUSE	0.825758	-0.27621	0.00671721
Q91W92	BORG5_MOUSE	0.852713	-0.229868	0.017925
Q8R164	BPHL_MOUSE	0.80315	-0.316259	0.0276973
Q9Z0S1	BPNT1_MOUSE	0.688	-0.53952	0.0517761
P28028	BRAF_MOUSE	0.767241	-0.382248	0.0959981
Q8K2F0	BRD3_MOUSE	0.738806	-0.436733	0.00610486
Q9ESU6	BRD4_MOUSE	1.02128	0.0303736	0.930523
Q920P3	BRNP1_MOUSE	0.849315	-0.235628	0.124259
Q5RJI5	BRSK1_MOUSE	0.811024	-0.302184	0.0216624
Q69Z98	BRSK2_MOUSE	0.860656	-0.216492	0.03354
O88737	BSN_MOUSE	0.828125	-0.27208	0.0330669
Q9CQH7	BT3L4_MOUSE	0.896552	-0.157541	0.191841
Q64152	BTF3_MOUSE	0.887218	-0.172639	0.00587274
Q9WVA3	BUB3_MOUSE	0.826772	-0.274439	0.00924065
Q80U49	C170B_MOUSE	0.826446	-0.275007	0.0619432
P14106	C1QB_MOUSE	0.820144	-0.286051	0.00267634
O35658	C1QBP_MOUSE	0.785124	-0.349008	0.0162763
Q02105	C1QC_MOUSE	0.851064	-0.232661	0.123028
Q8R066	C1QT4_MOUSE	0.811024	-0.302184	0.022431
Q922D8	C1TC_MOUSE	0.820312	-0.285754	0.0365978
Q3V3R1	C1TM_MOUSE	0.806202	-0.310788	0.130493
Q80X80	C2C2L_MOUSE	0.760331	-0.395301	0.111452
Q5HZI2	C2C4C_MOUSE	0.853846	-0.227952	0.0995267
Q8K1A6	C2D1A_MOUSE	0.984252	-0.0229004	0.85372
Q8BGH7	C42S2_MOUSE	0.92562	-0.111508	0.181152
Q9CWU4	CA052_MOUSE	0.840336	-0.250962	0.0836456
Q8C3W1	CA198_MOUSE	0.892308	-0.164387	0.0288959
O08532	CA2D1_MOUSE	0.848739	-0.236606	0.0431553
Q9Z1L5	CA2D3_MOUSE	0.905109	-0.143836	0.300547
P97445	CAC1A_MOUSE	0.780702	-0.357157	0.0595156
Q61290	CAC1E_MOUSE	0.923077	-0.115477	0.26092
Q8R3Z5	CACB1_MOUSE	0.788618	-0.342602	0.0536945
P54285	CACB3_MOUSE	0.79646	-0.328326	0.0992809
Q8R0S4	CACB4_MOUSE	0.848739	-0.236606	0.0207413
P70408	CAD10_MOUSE	0.835821	-0.258734	0.107613
P55288	CAD11_MOUSE	0.85124	-0.232363	0.0111256
Q9WTR5	CAD13_MOUSE	0.839695	-0.252063	0.0126195
Q9WTP5	CAD22_MOUSE	1.13415	0.181607	0.64826
P15116	CADH2_MOUSE	0.778761	-0.360747	0.0503781
P97291	CADH8_MOUSE	0.920863	-0.118941	0.536714
P70407	CADH9_MOUSE	0.953271	-0.0690416	0.624417
Q8R5M8	CADM1_MOUSE	0.894309	-0.161155	0.233745
Q8BLQ9	CADM2_MOUSE	0.786885	-0.345775	0.00866483
Q99N28	CADM3_MOUSE	0.834646	-0.260764	0.0246564
Q8R464	CADM4_MOUSE	0.792593	-0.335349	0.09725
Q8CAK1	CAF17_MOUSE	0.96124	-0.0570309	0.468006
Q9QWF0	CAF1A_MOUSE	0.770992	-0.375212	0.00692045
P00920	CAH2_MOUSE	0.783784	-0.351472	0.0829731
Q6PDJ1	CAHD1_MOUSE	1.00885	0.0127111	0.962307
P0DP26	CALM1_MOUSE	1.05607	0.078712	0.629051
P0DP27	CALM2_MOUSE	1.05607	0.078712	0.629051
P0DP28	CALM3_MOUSE	1.05607	0.078712	0.629051
P14211	CALR_MOUSE	0.880952	-0.182864	0.037148
P35564	CALX_MOUSE	0.84	-0.251539	0.0400709
Q3UHL1	CAMKV_MOUSE	0.767442	-0.381871	0.0426205
P49070	CAMLG_MOUSE	0.833333	-0.263034	0.075947
A2AHC3	CAMP1_MOUSE	0.773438	-0.370643	0.0181431
Q8C1B1	CAMP2_MOUSE	0.813559	-0.297681	0.0388632
Q80VC9	CAMP3_MOUSE	0.822034	-0.28273	0.0363245
Q3UW68	CAN13_MOUSE	0.695652	-0.523562	0.0482169
Q64691	CAN3_MOUSE	0.830882	-0.267284	0.149379
Q63810	CANB1_MOUSE	0.973913	-0.0381351	0.669077
Q6ZQ38	CAND1_MOUSE	0.878049	-0.187627	0.208226
P40124	CAP1_MOUSE	0.793388	-0.333901	0.0116894
Q9CYT6	CAP2_MOUSE	0.756522	-0.402547	0.043721
Q60865	CAPR1_MOUSE	0.822581	-0.281771	0.0410365
Q80TJ1	CAPS1_MOUSE	0.815126	-0.294905	0.0539248
P47757	CAPZB_MOUSE	0.784	-0.351074	0.0109692
Q3V3V9	CARL2_MOUSE	0.724771	-0.464404	0.0574925
P24270	CATA_MOUSE	0.818841	-0.288345	0.0219248
P18242	CATD_MOUSE	0.888	-0.171368	0.0632098
P06797	CATL1_MOUSE	0.815789	-0.293731	0.0219919
Q9WUU7	CATZ_MOUSE	0.83871	-0.253757	0.00871668
O54724	CAVN1_MOUSE	0.955882	-0.065095	0.51069
P47753	CAZA1_MOUSE	0.889764	-0.168506	0.120982
P47754	CAZA2_MOUSE	0.824	-0.279284	0.00344971
Q66L44	CBARP_MOUSE	0.92562	-0.111508	0.163089
Q00493	CBPE_MOUSE	0.889706	-0.1686	0.00660168
P48758	CBR1_MOUSE	0.828125	-0.27208	0.0459816
Q8K354	CBR3_MOUSE	0.950413	-0.0733732	0.301894
Q91VT4	CBR4_MOUSE	0.811024	-0.302184	0.0386405
Q91WT9	CBS_MOUSE	0.795276	-0.330473	0.0171927
P23198	CBX3_MOUSE	0.822581	-0.281771	0.0410998
Q9D8X2	CC124_MOUSE	0.954887	-0.0665977	0.614773
Q3UHB8	CC177_MOUSE	0.846154	-0.241008	0.00839132
Q8VEK0	CC50A_MOUSE	0.710744	-0.492598	0.0523832
Q8VDP4	CCAR2_MOUSE	0.81746	-0.290779	0.0166688
Q8R344	CCD12_MOUSE	0.915385	-0.12755	0.229624
Q810U5	CCD50_MOUSE	0.833333	-0.263034	0.0234334
D3YZP9	CCDC6_MOUSE	0.839695	-0.252063	0.0100207
Q8VHW2	CCG8_MOUSE	0.774775	-0.368151	0.0872842
Q8BGU5	CCNY_MOUSE	0.913043	-0.131245	0.392235
Q8QZT2	CCSAP_MOUSE	0.841667	-0.248679	0.0504308
Q61490	CD166_MOUSE	0.853846	-0.227952	0.0195759
O35926	CD5R2_MOUSE	0.853659	-0.228269	0.296756
Q61081	CDC37_MOUSE	0.639053	-0.645992	0.00990787
P60766	CDC42_MOUSE	0.743363	-0.427862	0.0917765
Q6A068	CDC5L_MOUSE	0.822034	-0.28273	0.0317099
O35495	CDK14_MOUSE	0.783784	-0.351472	0.0763888
P49615	CDK5_MOUSE	0.952756	-0.0698214	0.570041
Q4VAA2	CDV3_MOUSE	0.928571	-0.106915	0.0561719
Q80V31	CE104_MOUSE	1.02083	0.0297473	0.758252
A2AUM9	CE152_MOUSE	0.977941	-0.0321804	0.885322
Q6ZQ06	CE162_MOUSE	0.829268	-0.270089	0.0127156
Q6A065	CE170_MOUSE	0.740458	-0.43351	0.0244987
Q9Z0H4	CELF2_MOUSE	0.823529	-0.280108	0.0533339
Q9R0M0	CELR2_MOUSE	0.875969	-0.191048	0.104647
Q9JKC6	CEND_MOUSE	0.98	-0.0291463	0.834514
Q9CXS4	CENPV_MOUSE	0.787879	-0.343954	0.00165945
Q61147	CERU_MOUSE	0.836735	-0.257158	0.0621407
Q8C6E0	CFA36_MOUSE	0.738739	-0.436864	0.0244001
E9Q5M6	CFA44_MOUSE	0.98374	-0.0236513	0.883813
Q5F201	CFA52_MOUSE	0.923077	-0.115477	0.535177
O88271	CFDP1_MOUSE	0.843284	-0.24591	0.00497752
Q64433	CH10_MOUSE	0.821138	-0.284303	0.0622659
P63038	CH60_MOUSE	0.820312	-0.285754	0.0165676
Q9D1L0	CHCH2_MOUSE	0.773438	-0.370643	0.0575393
E9PZM4	CHD2_MOUSE	0.89916	-0.153351	0.275933
Q6PDQ2	CHD4_MOUSE	0.676471	-0.563901	0.152175
A3KFM7	CHD6_MOUSE	0.674074	-0.569021	0.0433152
Q09XV5	CHD8_MOUSE	1.48182	0.567368	0.337956
Q922Q9	CHID1_MOUSE	0.852713	-0.229868	0.0578701
Q9WUD1	CHIP_MOUSE	0.796992	-0.327362	0.00998647
Q8BJF9	CHM2B_MOUSE	0.936	-0.0954196	0.441827
Q9D8B3	CHM4B_MOUSE	1.024	0.0342157	0.81514
Q9D7F7	CHM4C_MOUSE	1.024	0.0342157	0.81514
Q9D1P4	CHRD1_MOUSE	0.769231	-0.378512	0.0454731
P60824	CIRBP_MOUSE	0.78125	-0.356144	0.0307432
Q9CZU6	CISY_MOUSE	0.818182	-0.289507	0.0237732
Q91V76	CK054_MOUSE	0.852713	-0.229868	0.0347478
Q8VD62	CK068_MOUSE	0.717742	-0.478463	0.0660468
Q8BMK4	CKAP4_MOUSE	0.897638	-0.155795	0.0990322
A2AGT5	CKAP5_MOUSE	0.752294	-0.410632	0.0763698
Q8BHN7	CL029_MOUSE	0.960317	-0.0584167	0.710213
Q80U30	CL16A_MOUSE	1.1165	0.15899	0.355882
Q80TV8	CLAP1_MOUSE	0.886957	-0.173065	0.258911
Q8BRT1	CLAP2_MOUSE	0.770492	-0.376148	0.0632393
O08585	CLCA_MOUSE	0.848739	-0.236606	0.161024
Q6IRU5	CLCB_MOUSE	0.745763	-0.423211	0.0994237
Q9ET43	CLD12_MOUSE	1.10078	0.13852	0.33109
Q68FD5	CLH1_MOUSE	0.785124	-0.349008	0.0817305
Q922J3	CLIP1_MOUSE	0.760331	-0.395301	0.0232203
Q9Z0H8	CLIP2_MOUSE	0.769841	-0.377367	0.0677415
Q5SW19	CLU_MOUSE	0.701923	-0.510615	0.104823
Q06890	CLUS_MOUSE	0.834586	-0.260867	0.00972977
Q9D4C9	CLVS1_MOUSE	0.883929	-0.177998	0.227909
Q8R4N0	CLYBL_MOUSE	0.892308	-0.164387	0.0750326
Q8BH59	CMC1_MOUSE	0.809524	-0.304855	0.0169033
Q3U5Q7	CMPK2_MOUSE	0.828358	-0.271673	0.0539662
P16330	CN37_MOUSE	0.849206	-0.235813	0.0316742
Q9D1A2	CNDP2_MOUSE	0.831933	-0.265461	0.0737368
Q80YA9	CNKR2_MOUSE	0.813008	-0.298658	0.133628
Q9DAW9	CNN3_MOUSE	0.855072	-0.225881	0.0289535
Q32NY4	CNNM3_MOUSE	0.823944	-0.279382	0.269723
P47746	CNR1_MOUSE	0.851852	-0.231326	0.112233
Q5M8N0	CNRP1_MOUSE	0.778689	-0.360882	0.057196
P12960	CNTN1_MOUSE	0.801587	-0.319068	0.0214088
Q61330	CNTN2_MOUSE	0.852459	-0.230298	0.0269403
O54991	CNTP1_MOUSE	1.05319	0.0747678	0.592601
P01027	CO3_MOUSE	1.06667	0.0931094	0.338213
Q9DBL7	COASY_MOUSE	0.755725	-0.404066	0.0180094
Q3UMF0	COBL1_MOUSE	0.727273	-0.459432	0.0899032
Q60847	COCA1_MOUSE	0.883562	-0.178597	0.239234
P18760	COF1_MOUSE	0.868966	-0.202629	0.0801417
P39061	COIA1_MOUSE	0.794118	-0.332575	0.13174
Q8K4M5	COMD1_MOUSE	1.01481	0.0212165	0.907783
Q9R0G6	COMP_MOUSE	0.7	-0.514573	0.0251173
O88587	COMT_MOUSE	0.966667	-0.0489096	0.785888
Q8CIE6	COPA_MOUSE	0.830645	-0.267696	0.0630655
Q9JIF7	COPB_MOUSE	0.806202	-0.310788	0.0105458
O55029	COPB2_MOUSE	0.774194	-0.369234	0.0260104
Q5XJY5	COPD_MOUSE	0.8	-0.321928	0.0297773
Q8BMS4	COQ3_MOUSE	0.804878	-0.313158	0.00660373
Q8R1S0	COQ6_MOUSE	0.801587	-0.319068	0.0211685
Q8K1Z0	COQ9_MOUSE	0.845528	-0.242075	0.0191307
O89053	COR1A_MOUSE	0.824	-0.279284	0.0353664
Q9WUM3	COR1B_MOUSE	0.788618	-0.342602	0.0210574
Q9WUM4	COR1C_MOUSE	0.904762	-0.14439	0.164228
Q8C0P5	COR2A_MOUSE	0.792	-0.336428	0.0268478
Q8BH44	COR2B_MOUSE	0.768595	-0.379704	0.01892
Q9D2V7	CORO7_MOUSE	0.73913	-0.436099	0.054261
Q9CQI6	COTL1_MOUSE	0.828125	-0.27208	0.0937458
P00397	COX1_MOUSE	0.87037	-0.200299	0.0942378
P00405	COX2_MOUSE	0.8	-0.321928	0.0401013
P19783	COX41_MOUSE	0.968504	-0.0461702	0.553937
P12787	COX5A_MOUSE	0.88785	-0.171611	0.0839703
P19536	COX5B_MOUSE	0.853659	-0.228269	0.0908995
Q9CPQ1	COX6C_MOUSE	0.869919	-0.201048	0.0736723
P56393	COX7B_MOUSE	0.79646	-0.328326	0.158055
Q61387	COX7R_MOUSE	0.912088	-0.132755	0.286348
Q9WVK8	CP46A_MOUSE	0.984	-0.0232698	0.852106
Q9EP75	CP4FE_MOUSE	0.880682	-0.183307	0.54672
Q812E0	CPEB2_MOUSE	0.883495	-0.178706	0.432112
Q7TN99	CPEB3_MOUSE	0.764286	-0.387816	0.0464429
Q7TN98	CPEB4_MOUSE	0.842593	-0.247093	0.341951
Q8WTY4	CPIN1_MOUSE	1.02083	0.0297473	0.87982
P63040	CPLX1_MOUSE	0.96124	-0.0570309	0.738741
P84086	CPLX2_MOUSE	1.08197	0.113657	0.571128
Q8C166	CPNE1_MOUSE	0.840909	-0.249978	0.00470535
Q8BLR2	CPNE4_MOUSE	0.92562	-0.111508	0.30899
Q9Z140	CPNE6_MOUSE	0.768116	-0.380604	0.045146
Q9CQF3	CPSF5_MOUSE	0.878049	-0.187627	0.0734415
Q6NVF9	CPSF6_MOUSE	0.622807	-0.683143	0.0162561
Q8BTV2	CPSF7_MOUSE	0.871212	-0.198904	0.0676773
P52825	CPT2_MOUSE	0.895425	-0.159356	0.310389
Q8R555	CRAC1_MOUSE	0.738806	-0.436733	0.0501751
Q8C7D2	CRBN_MOUSE	1	0	0.998767
Q01147	CREB1_MOUSE	0.954128	-0.0677446	0.436654
Q91XD7	CREL1_MOUSE	0.852713	-0.229868	0.00296844
Q9DCT8	CRIP2_MOUSE	0.928058	-0.107714	0.250808
Q64010	CRK_MOUSE	0.895522	-0.159199	0.203683
P47941	CRKL_MOUSE	0.689922	-0.535494	0.0482818
Q8BZQ2	CRLD2_MOUSE	0.831776	-0.265734	0.094181
Q68ED7	CRTC1_MOUSE	0.816794	-0.291956	0.00243202
P23927	CRYAB_MOUSE	0.801282	-0.319618	0.16127
O54983	CRYM_MOUSE	0.766917	-0.382857	0.0193835
A6H6Q4	CS071_MOUSE	0.92053	-0.119464	0.461189
Q8CBX0	CSC1_MOUSE	0.921875	-0.117357	0.217514
Q91YQ3	CSDC2_MOUSE	0.84375	-0.245112	0.0784413
Q91W50	CSDE1_MOUSE	0.737705	-0.438884	0.0388705
Q9QXT8	CSEN_MOUSE	0.852713	-0.229868	0.0216489
P09581	CSF1R_MOUSE	1.03401	0.0482552	0.839705
Q60737	CSK21_MOUSE	0.914062	-0.129635	0.151952
O54833	CSK22_MOUSE	1.00826	0.0118741	0.900315
P67871	CSK2B_MOUSE	0.948905	-0.0756643	0.658153
Q6P9K8	CSKI1_MOUSE	0.837398	-0.256014	0.0225776
O70589	CSKP_MOUSE	0.837209	-0.25634	0.109382
P61202	CSN2_MOUSE	0.854962	-0.226068	0.0775027
O88543	CSN3_MOUSE	0.891667	-0.165424	0.0648779
O88545	CSN6_MOUSE	0.760331	-0.395301	0.0223439
Q8VBV7	CSN8_MOUSE	0.883721	-0.178337	0.0453722
Q62059	CSPG2_MOUSE	0.792	-0.336428	0.0304958
Q71M36	CSPG5_MOUSE	0.87069	-0.19977	0.143749
P97315	CSRP1_MOUSE	0.884615	-0.176878	0.0325915
Q8BIQ5	CSTF2_MOUSE	0.916667	-0.125531	0.0626532
Q9EPL2	CSTN1_MOUSE	0.833333	-0.263034	0.0255955
O88712	CTBP1_MOUSE	0.840336	-0.250962	0.0120703
Q6X893	CTL1_MOUSE	0.760563	-0.39486	0.078698
P26231	CTNA1_MOUSE	0.828125	-0.27208	0.0312983
Q61301	CTNA2_MOUSE	0.822581	-0.281771	0.0320615
Q65CL1	CTNA3_MOUSE	0.904348	-0.14505	0.244129
Q02248	CTNB1_MOUSE	0.825397	-0.27684	0.0174378
O35927	CTND2_MOUSE	0.873016	-0.19592	0.0559035
O88327	CTNL1_MOUSE	0.811688	-0.301002	0.229977
P49025	CTRO_MOUSE	0.904	-0.145605	0.176785
B9EJA2	CTTB2_MOUSE	0.878049	-0.187627	0.123644
Q9JLB4	CUBN_MOUSE	0.967742	-0.0473057	0.816413
Q9CXX9	CUED2_MOUSE	0.869565	-0.201634	0.140611
Q9D4H8	CUL2_MOUSE	0.715447	-0.483083	0.035117
Q9JLV5	CUL3_MOUSE	0.758621	-0.398549	0.0364704
A2A432	CUL4B_MOUSE	0.765217	-0.386058	0.0198376
Q9D8X1	CUTC_MOUSE	0.855072	-0.225881	0.00960672
P43024	CX6A1_MOUSE	0.907563	-0.13993	0.148938
P23242	CXA1_MOUSE	0.820312	-0.285754	0.0304218
Q9D0M3	CY1_MOUSE	0.839623	-0.252187	0.131199
P00158	CYB_MOUSE	0.724138	-0.465664	0.145214
Q9CXW3	CYBP_MOUSE	0.752137	-0.410933	0.031918
P62897	CYC_MOUSE	0.892308	-0.164387	0.357104
Q7TMB8	CYFP1_MOUSE	0.736	-0.442222	0.0433833
Q5SQX6	CYFP2_MOUSE	0.890909	-0.16665	0.0607644
Q8BHZ0	CYRIA_MOUSE	0.830508	-0.267933	0.0455456
Q921M7	CYRIB_MOUSE	0.869565	-0.201634	0.070948
Q8R4T1	CYS1_MOUSE	0.860656	-0.216492	0.0473701
P21460	CYTC_MOUSE	0.947368	-0.0780025	0.467899
Q5SXY1	CYTSB_MOUSE	0.801653	-0.31895	0.0457848
Q5M8N4	D39U1_MOUSE	0.854701	-0.226509	0.0303616
tr	D3YVV3	0.837398	-0.256014	0.00638325
tr	D3YYQ8	0.731343	-0.451379	0.0711753
tr	D3YYY8	0.773438	-0.370643	0.0277946
tr	D3YZZ5	0.796992	-0.327362	0.0112622
tr	D3Z2H9	1.05556	0.0780025	0.629563
tr	D3Z623	0.991736	-0.0119726	0.938352
tr	D3Z689	0.770833	-0.375509	0.384318
Q8BPM0	DAAM1_MOUSE	0.752212	-0.410788	0.0281656
Q3UHC7	DAB2P_MOUSE	0.717949	-0.478047	0.0763434
Q9QYB2	DACH1_MOUSE	0.858209	-0.220599	0.690393
Q925Q8	DACH2_MOUSE	0.858209	-0.220599	0.690393
Q62165	DAG1_MOUSE	0.813008	-0.298658	0.0576006
Q9JII5	DAZP1_MOUSE	0.734848	-0.444481	0.0575847
Q9CRD4	DBND2_MOUSE	0.80303	-0.316474	0.0534288
Q62418	DBNL_MOUSE	0.77686	-0.364274	0.0425462
O88485	DC1I1_MOUSE	0.869919	-0.201048	0.0701499
O88487	DC1I2_MOUSE	0.818182	-0.289507	0.00848613
Q8R1Q8	DC1L1_MOUSE	0.833333	-0.263034	0.0206129
Q6PDL0	DC1L2_MOUSE	0.835938	-0.258533	0.0147314
Q8N7N5	DCAF8_MOUSE	0.993421	-0.00952277	0.983019
P48318	DCE1_MOUSE	0.810345	-0.303392	0.0218116
P48320	DCE2_MOUSE	0.75	-0.415037	0.124684
Q9JLM8	DCLK1_MOUSE	0.805085	-0.312787	0.0391253
Q6PGN3	DCLK2_MOUSE	0.818898	-0.288245	0.00465914
Q9DAR7	DCPS_MOUSE	0.944882	-0.0817941	0.539413
Q9JIC3	DCR1A_MOUSE	1.04724	0.0665977	0.842848
O08788	DCTN1_MOUSE	0.789916	-0.340229	0.111171
Q99KJ8	DCTN2_MOUSE	0.860465	-0.216811	0.0051539
Q8CBY8	DCTN4_MOUSE	0.862319	-0.213707	0.0155815
Q9QZB9	DCTN5_MOUSE	0.748031	-0.418829	0.05511
Q9WUB4	DCTN6_MOUSE	0.848	-0.237864	0.0150515
P70697	DCUP_MOUSE	0.905983	-0.142444	0.28557
Q9CWS0	DDAH1_MOUSE	0.911765	-0.133267	0.0555519
Q99LD8	DDAH2_MOUSE	0.992063	-0.0114956	0.818345
Q3U1J4	DDB1_MOUSE	0.942623	-0.0852473	0.406252
Q91VR5	DDX1_MOUSE	0.726562	-0.460841	0.04572
Q501J6	DDX17_MOUSE	0.738462	-0.437405	0.0369636
P16381	DDX3L_MOUSE	0.765152	-0.386183	0.0203007
Q62167	DDX3X_MOUSE	0.828358	-0.271673	0.0856668
Q810A7	DDX42_MOUSE	0.940299	-0.0888093	0.189278
Q61656	DDX5_MOUSE	0.733333	-0.447459	0.00861061
Q9CQ62	DECR_MOUSE	0.844262	-0.244237	0.012978
Q8QZV0	DEDD2_MOUSE	0.932039	-0.101538	0.744723
Q9WV69	DEMA_MOUSE	0.77686	-0.364274	0.0418138
A2RSQ0	DEN5B_MOUSE	0.767241	-0.382248	0.153516
Q80TS7	DEND_MOUSE	0.860656	-0.216492	0.0634633
E9Q557	DESP_MOUSE	0.753968	-0.407424	0.105477
Q9R0P5	DEST_MOUSE	0.78626	-0.346922	0.030244
D3YXJ0	DGKH_MOUSE	1.16429	0.219445	0.517323
D3YWQ0	DGKI_MOUSE	0.965812	-0.0501858	0.80289
Q80UP3	DGKZ_MOUSE	0.816667	-0.292181	0.0332511
Q6WQJ1	DGLA_MOUSE	0.857143	-0.222392	0.0305789
P51660	DHB4_MOUSE	0.845588	-0.241973	0.00461097
P50171	DHB8_MOUSE	0.752066	-0.411069	0.044967
Q9DBB8	DHDH_MOUSE	0.767241	-0.382248	0.011146
P26443	DHE3_MOUSE	0.748201	-0.418501	0.0138622
Q8BVI4	DHPR_MOUSE	0.838462	-0.254183	0.00408391
Q5SS80	DHR13_MOUSE	0.964602	-0.0519946	0.700533
Q99L04	DHRS1_MOUSE	0.715447	-0.483083	0.0239047
Q99LB2	DHRS4_MOUSE	0.852713	-0.229868	0.00801351
O35286	DHX15_MOUSE	1.00775	0.0111406	0.970011
Q99PU8	DHX30_MOUSE	0.858491	-0.220126	0.213976
O08808	DIAP1_MOUSE	0.875	-0.192645	0.0504207
Q3UH60	DIP2B_MOUSE	0.854305	-0.227177	0.0130052
Q91Z61	DIRA1_MOUSE	0.867769	-0.204618	0.016124
Q5PR73	DIRA2_MOUSE	0.775701	-0.366428	0.0209138
Q99KV1	DJB11_MOUSE	0.862069	-0.214125	0.0580455
O08749	DLDH_MOUSE	0.782946	-0.353016	0.0214459
Q811D0	DLG1_MOUSE	0.860656	-0.216492	0.149432
Q91XM9	DLG2_MOUSE	0.837209	-0.25634	0.0373108
P70175	DLG3_MOUSE	0.830645	-0.267696	0.0179372
Q62108	DLG4_MOUSE	0.868687	-0.203092	0.0195491
Q9D415	DLGP1_MOUSE	0.813433	-0.297905	0.0394505
B1AZP2	DLGP4_MOUSE	0.848	-0.237864	0.0455348
P62627	DLRB1_MOUSE	0.897436	-0.156119	0.0916601
Q08274	DMWD_MOUSE	0.866197	-0.207233	0.252242
Q8BPN8	DMXL2_MOUSE	0.901639	-0.149378	0.231938
P63037	DNJA1_MOUSE	0.84252	-0.247218	0.02885
Q9QYJ0	DNJA2_MOUSE	0.789062	-0.341789	0.0319134
Q99M87	DNJA3_MOUSE	0.870229	-0.200533	0.0327085
Q9QYJ3	DNJB1_MOUSE	0.850394	-0.233797	0.0193216
Q9QYI5	DNJB2_MOUSE	0.84127	-0.249359	0.0326443
Q61712	DNJC1_MOUSE	1.0625	0.0874628	0.80458
Q6NZB0	DNJC8_MOUSE	0.909091	-0.137504	0.110957
Q8K1M6	DNM1L_MOUSE	0.821705	-0.283307	0.0120887
Q9Z2W0	DNPEP_MOUSE	0.905109	-0.143836	0.320408
Q8CIQ7	DOCK3_MOUSE	1.11712	0.15978	0.551185
P59764	DOCK4_MOUSE	0.932773	-0.100402	0.45189
B2RY04	DOCK5_MOUSE	0.868852	-0.202817	0.167898
Q8R1A4	DOCK7_MOUSE	0.785714	-0.347923	0.0609721
Q8BIK4	DOCK9_MOUSE	0.736364	-0.44151	0.0712754
Q8BL99	DOP1_MOUSE	0.907514	-0.140007	0.748673
O35215	DOPD_MOUSE	0.814815	-0.295456	0.0056803
Q8K3H0	DP13A_MOUSE	0.752137	-0.410933	0.0492893
Q8K3G9	DP13B_MOUSE	0.844828	-0.243271	0.0613267
O70152	DPM1_MOUSE	1.04615	0.065095	0.781975
Q6NXK7	DPP10_MOUSE	0.72093	-0.472068	0.0717435
Q9ET22	DPP2_MOUSE	0.904348	-0.14505	0.126939
Q99KK7	DPP3_MOUSE	0.916667	-0.125531	0.171025
Q9Z218	DPP6_MOUSE	0.715517	-0.482942	0.0451068
P97427	DPYL1_MOUSE	0.792308	-0.335867	0.0116242
O08553	DPYL2_MOUSE	0.770992	-0.375212	0.0144113
Q62188	DPYL3_MOUSE	0.782258	-0.354283	0.0290747
O35098	DPYL4_MOUSE	0.827869	-0.272526	0.0377011
Q9EQF6	DPYL5_MOUSE	0.770992	-0.375212	0.0363056
Q9EQF5	DPYS_MOUSE	0.960317	-0.0584167	0.532082
Q8CDU4	DRC6_MOUSE	0.704	-0.506353	0.105339
Q9QXS6	DREB_MOUSE	0.772358	-0.372659	0.00638268
Q99J47	DRS7B_MOUSE	0.818182	-0.289507	0.0304019
Q7TSF1	DSG1B_MOUSE	0.913386	-0.130704	0.47585
Q9DD18	DTD1_MOUSE	0.697674	-0.519374	0.024069
Q3TLR7	DTL_MOUSE	0.908397	-0.138605	0.294888
Q9D2N4	DTNA_MOUSE	0.88189	-0.18133	0.157527
Q80V91	DTX3_MOUSE	0.875	-0.192645	0.035175
Q9D7X3	DUS3_MOUSE	0.85124	-0.232363	0.0247806
Q9Z1N5	DX39B_MOUSE	0.889764	-0.168506	0.544141
Q9JHU4	DYHC1_MOUSE	0.776	-0.365871	0.0343625
Q8CHY3	DYM_MOUSE	0.747826	-0.419225	0.116079
P39053	DYN1_MOUSE	0.809917	-0.304153	0.0256222
Q8BZ98	DYN3_MOUSE	0.819444	-0.287282	0.0161019
Q91ZU6	DYST_MOUSE	0.847328	-0.239007	0.054234
Q9Z2H5	E41L1_MOUSE	0.831933	-0.265461	0.0308564
O70318	E41L2_MOUSE	0.821705	-0.283307	0.0152435
Q9WV92	E41L3_MOUSE	0.826772	-0.274439	0.0207682
tr	E9PV26	0.852713	-0.229868	0.0334847
tr	E9PVG8	1.01042	0.0149503	0.975584
tr	E9PW43	0.727273	-0.459432	0.1947
tr	E9PW83	0.922481	-0.116409	0.186638
tr	E9PWJ7	0.834646	-0.260764	0.0414773
tr	E9PX29	0.834711	-0.260652	0.0192528
tr	E9PY16	0.808	-0.307573	0.0210251
tr	E9PYD1	0.889831	-0.168398	0.110882
tr	E9PYF4	0.908333	-0.138706	0.218295
tr	E9PYF7	0.792793	-0.334984	0.0456012
tr	E9PZP8	0.823944	-0.279382	0.00793399
tr	E9Q0B5	1.01042	0.0149503	0.975584
tr	E9Q0X2	0.776	-0.365871	0.0050008
tr	E9Q1F5	0.925926	-0.111031	0.465276
tr	E9Q1Y9	0.962121	-0.0557094	0.781128
tr	E9Q2E4	0.779528	-0.359328	0.034285
tr	E9Q3M9	0.806452	-0.31034	0.032211
tr	E9Q4D1	0.862069	-0.214125	0.294169
tr	E9Q6R7	0.879121	-0.185867	0.523625
tr	E9Q6Y8	0.867769	-0.204618	0.24127
tr	E9Q7L0	0.805085	-0.312787	0.0322006
tr	E9Q7P1	0.563025	-0.828729	0.0779505
tr	E9Q7P2	0.689655	-0.536053	0.269645
tr	E9Q8F8	1.00704	0.0101242	0.954494
tr	E9Q9P5	0.725	-0.463947	0.0506048
tr	E9QA15	0.847328	-0.239007	0.0525393
tr	E9QAQ8	0.820312	-0.285754	0.158755
tr	E9QAW0	0.678322	-0.559958	0.0305833
P56564	EAA1_MOUSE	0.798561	-0.324525	0.0556879
P43006	EAA2_MOUSE	0.754098	-0.407175	0.0723954
O35459	ECH1_MOUSE	0.814159	-0.296617	0.0169584
Q8BMS1	ECHA_MOUSE	0.984848	-0.0220263	0.871385
Q99JY0	ECHB_MOUSE	0.785185	-0.348895	0.00220042
Q8BH95	ECHM_MOUSE	0.862069	-0.214125	0.0479576
P42125	ECI1_MOUSE	0.882353	-0.180572	0.0408768
Q9WUR2	ECI2_MOUSE	0.861789	-0.214594	0.0616013
Q78JN3	ECI3_MOUSE	0.858407	-0.220266	0.0647133
Q6PDI5	ECM29_MOUSE	0.735294	-0.443607	0.0550501
Q3UJB9	EDC4_MOUSE	0.888112	-0.171187	0.465141
P10126	EF1A1_MOUSE	0.806202	-0.310788	0.0319882
P62631	EF1A2_MOUSE	0.816	-0.293359	0.0425821
O70251	EF1B_MOUSE	0.890625	-0.16711	0.0548748
P57776	EF1D_MOUSE	0.879032	-0.186012	0.0195385
Q9D8N0	EF1G_MOUSE	0.764706	-0.387023	0.0615761
P58252	EF2_MOUSE	0.798387	-0.32484	0.0218032
Q9D8Y0	EFHD2_MOUSE	1.06731	0.0939761	0.759378
Q8C0D5	EFL1_MOUSE	0.887324	-0.172467	0.259168
Q9CZR8	EFTS_MOUSE	0.841379	-0.249172	0.0205561
Q8BFR5	EFTU_MOUSE	0.824	-0.279284	0.013188
Q91YE3	EGLN1_MOUSE	0.932692	-0.100527	0.335062
Q9WVK4	EHD1_MOUSE	0.756098	-0.403356	0.0313112
Q9QXY6	EHD3_MOUSE	0.818898	-0.288245	0.00468142
Q5DW34	EHMT1_MOUSE	0.888	-0.171368	0.0861902
Q99LC8	EI2BA_MOUSE	0.875969	-0.191048	0.0366647
Q61749	EI2BD_MOUSE	0.795082	-0.330824	0.0492457
Q3UGC7	EI3JA_MOUSE	0.864	-0.210897	0.027416
P23116	EIF3A_MOUSE	0.814516	-0.295985	0.0159711
Q8R1B4	EIF3C_MOUSE	0.775	-0.367732	0.0407396
O70194	EIF3D_MOUSE	0.747967	-0.418953	0.0377251
Q9DCH4	EIF3F_MOUSE	0.893617	-0.162271	0.392309
Q9QZD9	EIF3I_MOUSE	0.755725	-0.404066	0.0122186
Q9DBZ5	EIF3K_MOUSE	0.818182	-0.289507	0.0335413
Q8K0G5	EIPR1_MOUSE	0.789916	-0.340229	0.0513345
P70372	ELAV1_MOUSE	0.827869	-0.272526	0.00526999
Q8BHL5	ELMO2_MOUSE	0.8	-0.321928	0.0139996
P62869	ELOB_MOUSE	0.852713	-0.229868	0.0102423
P83940	ELOC_MOUSE	1.016	0.0229004	0.81678
Q9ER73	ELP4_MOUSE	0.742188	-0.430144	0.022027
Q99L85	ELP5_MOUSE	0.820513	-0.285402	0.035555
Q8CJF7	ELYS_MOUSE	0.935484	-0.0962153	0.802924
P70290	EM55_MOUSE	0.863309	-0.21205	0.0951616
Q3TAS6	EMC10_MOUSE	0.912698	-0.13179	0.0429187
Q9CRD2	EMC2_MOUSE	1.17073	0.22741	0.32147
Q9EP72	EMC7_MOUSE	0.842105	-0.247928	0.00515778
O70378	EMC8_MOUSE	0.861789	-0.214594	0.0416632
Q9DB10	EMRE_MOUSE	0.772358	-0.372659	0.0693939
Q03173	ENAH_MOUSE	0.80303	-0.316474	0.00558939
Q8C522	ENDD1_MOUSE	0.886957	-0.173065	0.323236
P17182	ENOA_MOUSE	0.770492	-0.376148	0.0456952
P21550	ENOB_MOUSE	0.722689	-0.468553	0.0276362
P17183	ENOG_MOUSE	0.826446	-0.275007	0.00330486
Q8BGB7	ENOPH_MOUSE	0.873016	-0.19592	0.237447
P08113	ENPL_MOUSE	0.830769	-0.26748	0.00312459
P60840	ENSA_MOUSE	0.966102	-0.049753	0.755622
Q60902	EP15R_MOUSE	0.81746	-0.290779	0.0161122
Q8CHI8	EP400_MOUSE	0.697248	-0.520257	0.0781766
Q99M71	EPDR1_MOUSE	0.847458	-0.238787	0.0146526
Q03137	EPHA4_MOUSE	0.938462	-0.0916305	0.572591
Q80VP1	EPN1_MOUSE	0.860656	-0.216492	0.0260153
Q8CHU3	EPN2_MOUSE	0.766917	-0.382857	0.000298421
P42567	EPS15_MOUSE	0.775362	-0.367057	0.0390405
Q6PH08	ERC2_MOUSE	0.830769	-0.26748	0.0257385
Q8R050	ERF3A_MOUSE	0.728814	-0.456378	0.054678
Q149F3	ERF3B_MOUSE	0.728814	-0.456378	0.054678
Q8VEH8	ERLEC_MOUSE	0.764706	-0.387023	0.160513
Q8BFZ9	ERLN2_MOUSE	0.736	-0.442222	0.0656045
Q5EBJ4	ERMIN_MOUSE	0.902985	-0.147226	0.097689
P57759	ERP29_MOUSE	0.755102	-0.405256	0.0077602
Q9D1Q6	ERP44_MOUSE	0.726027	-0.461904	0.0122665
P61406	EST1A_MOUSE	0.669725	-0.57836	0.0822584
P23953	EST1C_MOUSE	0.962963	-0.0544478	0.628017
Q5SVT3	ETAA1_MOUSE	0.891089	-0.166358	0.463526
Q99LC5	ETFA_MOUSE	0.78626	-0.346922	0.00758388
Q9DCW4	ETFB_MOUSE	0.796748	-0.327805	0.0389243
Q921G7	ETFD_MOUSE	0.92623	-0.110558	0.34352
Q9DCM0	ETHE1_MOUSE	0.827869	-0.272526	0.113759
P97366	EVI5_MOUSE	0.906977	-0.140863	0.293982
P70429	EVL_MOUSE	0.822222	-0.2824	0.0221831
Q61545	EWS_MOUSE	0.830189	-0.268489	0.870789
A6H5Z3	EXC6B_MOUSE	0.884615	-0.176878	0.188199
O35382	EXOC4_MOUSE	0.858333	-0.22039	0.122288
O35250	EXOC7_MOUSE	0.832117	-0.265142	0.172
Q6PGF7	EXOC8_MOUSE	0.810345	-0.303392	0.0119459
Q8C163	EXOG_MOUSE	0.983871	-0.023459	0.900385
P26040	EZRI_MOUSE	0.80303	-0.316474	0.00571457
Q99L47	F10A1_MOUSE	0.726496	-0.460974	0.0366621
Q3U3E2	F117B_MOUSE	0.80597	-0.311202	0.0504413
Q8C729	F126B_MOUSE	0.783333	-0.352302	0.0353652
Q3TY60	F131B_MOUSE	0.919355	-0.121306	0.375639
Q6NSV7	F149B_MOUSE	0.979021	-0.0305883	0.842404
Q5XG69	F169A_MOUSE	0.796053	-0.329064	0.203368
A2A699	F1712_MOUSE	0.823009	-0.28102	0.113988
Q14CH0	F171B_MOUSE	0.752066	-0.411069	0.0888061
Q8CGI1	F193A_MOUSE	0.877049	-0.18927	0.147866
tr	F2Z3U3	0.889831	-0.168398	0.205586
tr	F2Z474	0.832215	-0.264972	0.0913249
tr	F6R7E8	0.912	-0.132894	0.172975
tr	F6TQW2	0.856618	-0.223277	0.131405
tr	F6VS78	0.923567	-0.114712	0.533408
tr	F6YVP7	1.05405	0.0759489	0.786097
tr	F7B5D6	0.887324	-0.172467	0.560271
tr	F8VPU6	1.05147	0.0724085	0.771926
tr	F8VQK3	0.803279	-0.316027	0.0201783
Q06194	FA8_MOUSE	0.89781	-0.155518	0.0370751
P35505	FAAA_MOUSE	0.722689	-0.468553	0.0579799
O08914	FAAH1_MOUSE	0.890625	-0.16711	0.177274
Q05816	FABP5_MOUSE	0.789474	-0.341037	0.0109858
P11404	FABPH_MOUSE	0.85124	-0.232363	0.132908
Q8R123	FAD1_MOUSE	0.828358	-0.271673	0.271645
Q8R0F8	FAHD1_MOUSE	0.897059	-0.156726	0.274464
Q3TC72	FAHD2_MOUSE	0.813559	-0.297681	0.077694
Q9QVP9	FAK2_MOUSE	0.814516	-0.295985	0.0179665
Q91YM4	FAKD4_MOUSE	0.914062	-0.129635	0.266503
F8VPU2	FARP1_MOUSE	0.820312	-0.285754	0.0409105
P19096	FAS_MOUSE	0.816667	-0.292181	0.0682059
Q8BNA6	FAT3_MOUSE	0.918699	-0.122336	0.450343
P35550	FBRL_MOUSE	0.75	-0.415037	0.00279737
Q80UW2	FBX2_MOUSE	0.846154	-0.241008	0.104227
Q6NS60	FBX41_MOUSE	0.848485	-0.237039	0.0792779
P23591	FCL_MOUSE	0.736842	-0.440573	0.0499663
Q3USJ8	FCSD2_MOUSE	0.755906	-0.403722	0.106836
Q9CPW2	FDX2_MOUSE	0.954887	-0.0665977	0.794577
P29699	FETUA_MOUSE	0.91129	-0.134017	0.146621
P61329	FGF12_MOUSE	0.769231	-0.378512	0.0253851
P70379	FGF14_MOUSE	0.769231	-0.378512	0.0253851
A6PWD2	FHAD1_MOUSE	0.880342	-0.183864	0.170117
E9PV24	FIBA_MOUSE	0.655172	-0.610053	0.0104589
Q8K0E8	FIBB_MOUSE	0.691667	-0.531851	0.0321885
P26883	FKB1A_MOUSE	0.898551	-0.154328	0.0687051
Q9Z2I2	FKB1B_MOUSE	0.798319	-0.324962	0.0377409
P45878	FKBP2_MOUSE	0.821429	-0.283793	0.0561592
P30416	FKBP4_MOUSE	0.76	-0.395929	0.0377346
O35465	FKBP8_MOUSE	0.865079	-0.209096	0.0366404
Q9JJ28	FLII_MOUSE	0.834711	-0.260652	0.0765245
Q8BTM8	FLNA_MOUSE	0.901515	-0.149576	0.132471
Q80X90	FLNB_MOUSE	0.82906	-0.270452	0.0335219
O08917	FLOT1_MOUSE	0.83871	-0.253757	0.0569363
Q00342	FLT3_MOUSE	0.678571	-0.559427	0.0405641
Q9JL04	FMN2_MOUSE	0.821138	-0.284303	0.083305
A2APV2	FMNL2_MOUSE	0.787097	-0.345387	0.179913
P50608	FMOD_MOUSE	0.978261	-0.0317089	0.889778
P35922	FMR1_MOUSE	0.835821	-0.258734	0.133715
Q920E5	FPPS_MOUSE	0.871795	-0.197939	0.0529095
P09528	FRIH_MOUSE	1.01818	0.0259952	0.828777
E9Q8I9	FRY_MOUSE	0.982906	-0.0248747	0.686543
Q61553	FSCN1_MOUSE	0.80315	-0.316259	0.0128737
Q7TPM6	FSD1_MOUSE	0.875	-0.192645	0.0938221
Q8BYN5	FSD1L_MOUSE	0.748148	-0.418604	0.0191686
Q91WJ8	FUBP1_MOUSE	0.849206	-0.235813	0.0161071
Q3U0V1	FUBP2_MOUSE	0.820312	-0.285754	0.0140265
P97807	FUMH_MOUSE	0.741379	-0.431716	0.0499314
P56959	FUS_MOUSE	0.864	-0.210897	0.0130937
Q91W61	FXL15_MOUSE	0.753846	-0.407658	0.0635628
Q9WVR4	FXR2_MOUSE	0.900763	-0.15078	0.169876
P97379	G3BP2_MOUSE	0.844961	-0.243043	0.0256366
P16858	G3P_MOUSE	0.811475	-0.301381	0.0191656
tr	G3UYY4	0.884615	-0.176878	0.00936846
tr	G3X9N3	0.844262	-0.244237	0.0867679
tr	G5E8G3	0.814516	-0.295985	0.0839066
Q00612	G6PD1_MOUSE	0.855072	-0.225881	0.0115634
P06745	G6PI_MOUSE	0.885965	-0.174679	0.022357
Q8JZP9	GA2L1_MOUSE	0.851852	-0.231326	0.182015
Q9QYY0	GAB1_MOUSE	0.919643	-0.120854	0.280877
P61922	GABT_MOUSE	0.81746	-0.290779	0.00976931
Q99KY4	GAK_MOUSE	0.88	-0.184425	0.0188581
Q9D172	GAL3A_MOUSE	0.773109	-0.371256	0.0385302
P54818	GALC_MOUSE	0.806452	-0.31034	0.0700472
Q8BFQ8	GALD1_MOUSE	0.912409	-0.132248	0.290114
Q8BHN3	GANAB_MOUSE	0.837398	-0.256014	0.0113048
Q9WUU9	GANP_MOUSE	0.904412	-0.144948	0.199559
Q9CYL5	GAPR1_MOUSE	0.702479	-0.509472	0.0860598
Q3V0G7	GARL3_MOUSE	0.72	-0.473931	0.024107
Q9CZD3	GARS_MOUSE	0.770492	-0.376148	0.0187629
Q60780	GAS7_MOUSE	0.866667	-0.206451	0.0127113
Q99JT1	GATB_MOUSE	0.826772	-0.274439	0.0168033
Q9D964	GATM_MOUSE	0.926606	-0.109973	0.512702
Q69ZF3	GBA2_MOUSE	1.09848	0.135515	0.758426
P62874	GBB1_MOUSE	0.810606	-0.302927	0.0128029
P62880	GBB2_MOUSE	0.820144	-0.286051	0.0180696
P63213	GBG2_MOUSE	0.801887	-0.31853	0.16097
P63216	GBG3_MOUSE	0.900826	-0.150679	0.330531
P62812	GBRA1_MOUSE	0.833333	-0.263034	0.101546
P63137	GBRB2_MOUSE	0.923729	-0.114459	0.451087
P01864	GCAB_MOUSE	0.856618	-0.223277	0.131405
Q60759	GCDH_MOUSE	0.782609	-0.353637	0.0556709
Q8BKT3	GCFC2_MOUSE	0.830508	-0.267933	0.338886
E9PVA8	GCN1_MOUSE	0.878571	-0.186769	0.442854
Q91WK5	GCSH_MOUSE	0.837398	-0.256014	0.0364729
O88741	GDAP1_MOUSE	0.900763	-0.15078	0.394898
Q9JL56	GDE1_MOUSE	1	0	0.971561
Q9WV56	GDF2_MOUSE	0.887097	-0.172837	0.195438
P43029	GDF7_MOUSE	0.714286	-0.485427	0.149097
P50396	GDIA_MOUSE	0.788618	-0.342602	0.0290471
Q61598	GDIB_MOUSE	0.825397	-0.27684	0.0257193
Q99PT1	GDIR1_MOUSE	0.88189	-0.18133	0.0359291
Q07235	GDN_MOUSE	0.850394	-0.233797	0.0855726
Q9CRY7	GDPD1_MOUSE	0.8	-0.321928	0.0643123
E9Q912	GDS1_MOUSE	0.885965	-0.174679	0.0632731
P13020	GELS_MOUSE	0.876033	-0.190943	0.290088
Q8BUV3	GEPH_MOUSE	0.777778	-0.36257	0.0243366
P03995	GFAP_MOUSE	0.807692	-0.308122	0.00512954
Q8R0H9	GGA1_MOUSE	0.770492	-0.376148	0.0257056
Q99JP7	GGT7_MOUSE	0.888	-0.171368	0.136598
Q9D6M3	GHC1_MOUSE	0.814516	-0.295985	0.0316315
Q9Z0G0	GIPC1_MOUSE	0.824	-0.279284	0.0243745
Q68FF6	GIT1_MOUSE	0.889764	-0.168506	0.0958054
Q9JLQ2	GIT2_MOUSE	0.831933	-0.265461	0.115519
P15105	GLNA_MOUSE	0.8	-0.321928	0.0115695
Q99KB8	GLO2_MOUSE	0.833333	-0.263034	0.0585438
Q9CPV4	GLOD4_MOUSE	0.804878	-0.313158	0.00339407
Q64516	GLPK_MOUSE	0.769231	-0.378512	0.160453
Q80Y14	GLRX5_MOUSE	0.927928	-0.107915	0.343112
D3Z7P3	GLSK_MOUSE	0.883333	-0.17897	0.0885163
O08795	GLU2B_MOUSE	0.793651	-0.333424	0.00180469
Q8BH86	GLUCM_MOUSE	0.826923	-0.274175	0.215977
Q9CZN7	GLYM_MOUSE	0.795082	-0.330824	0.0700684
Q8K0C9	GMDS_MOUSE	0.872881	-0.196143	0.122534
Q9CQI3	GMFB_MOUSE	0.937931	-0.0924462	0.418456
Q922H4	GMPPA_MOUSE	0.912	-0.132894	0.21158
Q9DCZ1	GMPR1_MOUSE	0.836207	-0.258068	0.137073
B2RSH2	GNAI1_MOUSE	0.929134	-0.106042	0.419415
P08752	GNAI2_MOUSE	0.977612	-0.0326662	0.889365
P18872	GNAO_MOUSE	0.857143	-0.222392	0.0223477
P21279	GNAQ_MOUSE	0.944954	-0.0816838	0.495848
Q6R0H7	GNAS1_MOUSE	0.808333	-0.306978	0.08238
O70443	GNAZ_MOUSE	0.915385	-0.12755	0.316357
P36916	GNL1_MOUSE	0.792	-0.336428	0.0475541
O88958	GNPI1_MOUSE	0.686441	-0.542793	0.0541238
P55937	GOGA3_MOUSE	0.830645	-0.267696	0.0304081
Q8C419	GP158_MOUSE	0.834711	-0.260652	0.0380856
Q9QZF2	GPC1_MOUSE	0.80916	-0.305503	0.020726
P51655	GPC4_MOUSE	0.75	-0.415037	0.0588445
Q923Z0	GPC5B_MOUSE	0.861789	-0.214594	0.244522
Q9R087	GPC6_MOUSE	0.956835	-0.0636586	0.561178
P13707	GPDA_MOUSE	0.773913	-0.369757	0.0141444
Q64521	GPDM_MOUSE	0.816	-0.293359	0.00785568
Q56A08	GPKOW_MOUSE	0.939394	-0.0901978	0.527151
P35802	GPM6A_MOUSE	0.72549	-0.462972	0.0897778
P35803	GPM6B_MOUSE	0.767677	-0.381429	0.0882293
P60894	GPR85_MOUSE	0.8	-0.321928	0.474722
Q6IR34	GPSM1_MOUSE	0.823077	-0.280901	0.0314594
Q8VD04	GRAP1_MOUSE	0.815385	-0.294447	0.0118386
Q9JJA9	GRASP_MOUSE	0.875	-0.192645	0.0620048
Q60631	GRB2_MOUSE	0.841667	-0.248679	0.056999
Q5SNZ0	GRDN_MOUSE	0.861789	-0.214594	0.109593
Q91Z53	GRHPR_MOUSE	0.762712	-0.39079	0.0279039
P23818	GRIA1_MOUSE	0.728814	-0.456378	0.0624343
P23819	GRIA2_MOUSE	0.813559	-0.297681	0.0184492
Q9Z2W9	GRIA3_MOUSE	0.818182	-0.289507	0.0183624
Q3UNH4	GRIN1_MOUSE	0.835938	-0.258533	0.0147656
Q14BI2	GRM2_MOUSE	0.757282	-0.401098	0.132127
Q3UVX5	GRM5_MOUSE	0.764228	-0.387926	0.0324192
P38647	GRP75_MOUSE	0.782946	-0.353016	0.0128922
Q99LP6	GRPE1_MOUSE	0.935484	-0.0962153	0.250663
Q810D6	GRWD1_MOUSE	0.931818	-0.10188	0.169701
O09172	GSH0_MOUSE	0.816	-0.293359	0.00921001
P97494	GSH1_MOUSE	0.820513	-0.285402	0.122045
P51855	GSHB_MOUSE	0.942149	-0.0859732	0.425814
P47791	GSHR_MOUSE	0.825	-0.277534	0.00478329
Q2NL51	GSK3A_MOUSE	0.737288	-0.4397	0.0409821
Q9WV60	GSK3B_MOUSE	0.816	-0.293359	0.0487275
P10649	GSTM1_MOUSE	0.871795	-0.197939	0.251157
P48774	GSTM5_MOUSE	0.868217	-0.203872	0.0880889
O09131	GSTO1_MOUSE	0.826446	-0.275007	0.0258359
P19157	GSTP1_MOUSE	0.913043	-0.131245	0.189524
Q9ESZ8	GTF2I_MOUSE	0.819549	-0.287098	0.0132875
O08582	GTPB1_MOUSE	0.838983	-0.253286	0.0898662
P17809	GTR1_MOUSE	0.854701	-0.226509	0.0378418
P32037	GTR3_MOUSE	0.846774	-0.239951	0.0620371
Q3THK7	GUAA_MOUSE	0.842975	-0.246438	0.00396978
Q9R111	GUAD_MOUSE	0.76	-0.395929	0.0681937
Q9Z1E4	GYS1_MOUSE	0.776	-0.365871	0.0613729
Q8VCB3	GYS2_MOUSE	0.675497	-0.565979	0.0211289
P10922	H10_MOUSE	0.712121	-0.489805	0.000692728
P43275	H11_MOUSE	0.779661	-0.359081	0.0400925
P15864	H12_MOUSE	0.827068	-0.273923	0.0124622
P43274	H14_MOUSE	0.715517	-0.482942	0.0313642
P43276	H15_MOUSE	0.765217	-0.386058	0.0137057
C0HKE1	H2A1B_MOUSE	0.79562	-0.329848	0.078599
C0HKE2	H2A1C_MOUSE	0.79562	-0.329848	0.078599
C0HKE3	H2A1D_MOUSE	0.79562	-0.329848	0.078599
C0HKE4	H2A1E_MOUSE	0.79562	-0.329848	0.078599
Q8CGP5	H2A1F_MOUSE	0.79562	-0.329848	0.078599
C0HKE5	H2A1G_MOUSE	0.79562	-0.329848	0.078599
Q8CGP6	H2A1H_MOUSE	0.79562	-0.329848	0.078599
C0HKE6	H2A1I_MOUSE	0.79562	-0.329848	0.078599
Q8CGP7	H2A1K_MOUSE	0.79562	-0.329848	0.078599
C0HKE7	H2A1N_MOUSE	0.79562	-0.329848	0.078599
C0HKE8	H2A1O_MOUSE	0.79562	-0.329848	0.078599
C0HKE9	H2A1P_MOUSE	0.79562	-0.329848	0.078599
Q8BFU2	H2A3_MOUSE	0.79562	-0.329848	0.078599
Q8R1M2	H2AJ_MOUSE	0.79562	-0.329848	0.078599
Q3THW5	H2AV_MOUSE	0.875	-0.192645	0.114415
Q8CCK0	H2AW_MOUSE	0.813793	-0.297266	0.0115474
P27661	H2AX_MOUSE	0.787879	-0.343954	0.107637
Q9QZQ8	H2AY_MOUSE	0.628788	-0.669355	0.00756887
P0C0S6	H2AZ_MOUSE	0.875	-0.192645	0.114415
P70696	H2B1A_MOUSE	0.925373	-0.111893	0.213408
Q64475	H2B1B_MOUSE	0.647059	-0.628031	0.0325556
Q64525	H2B2B_MOUSE	0.684211	-0.547488	0.1325
Q9D2U9	H2B3A_MOUSE	0.782258	-0.354283	0.0308065
P68433	H31_MOUSE	0.751678	-0.411814	0.101475
P84228	H32_MOUSE	0.751678	-0.411814	0.101475
P84244	H33_MOUSE	0.751678	-0.411814	0.0979432
tr	H3BJD6	0.777778	-0.36257	0.00992755
tr	H3BKP8	0.989899	-0.0146468	0.940692
Q9JKS5	HABP4_MOUSE	0.918699	-0.122336	0.110245
Q8K2C9	HACD3_MOUSE	0.808	-0.307573	0.0645959
Q61645	HAIR_MOUSE	0.859375	-0.21864	0.508621
Q9NYQ2	HAOX2_MOUSE	0.835616	-0.259087	0.246049
Q3UHX2	HAP28_MOUSE	0.758333	-0.399096	0.0637096
O35387	HAX1_MOUSE	0.747826	-0.419225	0.0342852
P01942	HBA_MOUSE	0.605263	-0.724366	0.00332849
P02088	HBB1_MOUSE	0.769231	-0.378512	0.00678462
P02089	HBB2_MOUSE	0.823529	-0.280108	0.0109674
O08756	HCD2_MOUSE	0.789855	-0.34034	0.00174503
Q61425	HCDH_MOUSE	0.785714	-0.347923	0.0073597
Q61191	HCFC1_MOUSE	0.793651	-0.333424	0.0172934
O88704	HCN1_MOUSE	0.917355	-0.124447	0.404813
O88703	HCN2_MOUSE	0.88	-0.184425	0.170109
P42859	HD_MOUSE	0.766129	-0.384341	0.0736381
P51859	HDGF_MOUSE	0.796992	-0.327362	0.011786
Q9JMG7	HDGR3_MOUSE	0.820312	-0.285754	0.021989
Q3UGR5	HDHD2_MOUSE	0.875	-0.192645	0.0277239
Q9CYW4	HDHD3_MOUSE	0.850649	-0.233364	0.0278946
Q9R257	HEBP1_MOUSE	0.748387	-0.418143	0.108641
Q640R3	HECAM_MOUSE	0.857143	-0.222392	0.0309633
Q8K4P8	HECW1_MOUSE	0.716814	-0.480329	0.17351
Q7TS99	HELT_MOUSE	0.842593	-0.247093	0.269669
P22907	HEM3_MOUSE	0.822917	-0.281182	0.00933586
P22315	HEMH_MOUSE	0.741935	-0.430634	0.0452859
Q91X72	HEMO_MOUSE	0.950704	-0.0729315	0.517285
O35453	HEPS_MOUSE	0.904762	-0.14439	0.223508
P20060	HEXB_MOUSE	0.821705	-0.283307	0.0222701
Q9R098	HGFA_MOUSE	1.46528	0.551174	0.447774
Q99LI8	HGS_MOUSE	0.83871	-0.253757	0.136121
Q8QZS1	HIBCH_MOUSE	0.884298	-0.177396	0.0314852
Q9R1Y5	HIC1_MOUSE	1.13736	0.185692	0.609668
P70349	HINT1_MOUSE	0.890625	-0.16711	0.0257198
Q9D0S9	HINT2_MOUSE	0.833333	-0.263034	0.034755
Q9JKY5	HIP1R_MOUSE	0.851562	-0.231816	0.0999907
Q9DC33	HM20A_MOUSE	0.839695	-0.252063	0.013498
Q8JZK9	HMCS1_MOUSE	0.864	-0.210897	0.0169223
P17095	HMGA1_MOUSE	0.816794	-0.291956	0.0654793
P63158	HMGB1_MOUSE	0.818182	-0.289507	0.0479066
P38060	HMGCL_MOUSE	0.806723	-0.309855	0.0351816
P18608	HMGN1_MOUSE	0.740458	-0.43351	0.0455415
P09602	HMGN2_MOUSE	0.742647	-0.429251	0.0879808
Q9DCB1	HMGN3_MOUSE	0.696	-0.522841	0.0688297
O70252	HMOX2_MOUSE	0.942149	-0.0859732	0.102735
Q91VF2	HNMT_MOUSE	0.815789	-0.293731	0.0215848
Q9Z130	HNRDL_MOUSE	0.848739	-0.236606	0.00882934
O35737	HNRH1_MOUSE	0.875	-0.192645	0.151454
P70333	HNRH2_MOUSE	0.879699	-0.184918	0.0429109
Q00PI9	HNRL2_MOUSE	0.782258	-0.354283	0.0297565
Q921F4	HNRLL_MOUSE	0.868056	-0.204141	0.0461736
Q9Z2X1	HNRPF_MOUSE	0.789474	-0.341037	0.0821372
P61979	HNRPK_MOUSE	0.793651	-0.333424	0.0152192
Q8R081	HNRPL_MOUSE	0.788618	-0.342602	0.0326644
Q9D0E1	HNRPM_MOUSE	0.807692	-0.308122	0.0190146
Q7TMK9	HNRPQ_MOUSE	0.784615	-0.349942	0.00463928
Q8VEK3	HNRPU_MOUSE	0.77686	-0.364274	0.00940331
Q9Z2Y3	HOME1_MOUSE	1.08397	0.116324	0.742143
Q9QWW1	HOME2_MOUSE	0.805825	-0.311461	0.00985378
Q99JP6	HOME3_MOUSE	0.795276	-0.330473	0.00522374
Q8BUK6	HOOK3_MOUSE	0.87218	-0.197301	0.0157255
Q3TEA8	HP1B3_MOUSE	0.807692	-0.308122	0.0140565
P84075	HPCA_MOUSE	0.916667	-0.125531	0.133734
P62748	HPCL1_MOUSE	0.916667	-0.125531	0.133734
Q9QUP5	HPLN1_MOUSE	0.715385	-0.483209	0.0197575
Q9ESM3	HPLN2_MOUSE	0.758621	-0.398549	0.0229824
Q80WM4	HPLN4_MOUSE	0.80292	-0.316672	0.0453576
Q61646	HPT_MOUSE	1.06294	0.0880562	0.577063
Q61699	HS105_MOUSE	0.821138	-0.284303	0.0218273
Q8K0U4	HS12A_MOUSE	0.837209	-0.25634	0.0131347
Q9CZJ2	HS12B_MOUSE	0.984	-0.0232698	0.858811
Q61696	HS71A_MOUSE	0.748092	-0.418713	0.0131997
P17879	HS71B_MOUSE	0.748092	-0.418713	0.0131997
P16627	HS71L_MOUSE	0.606299	-0.721898	0.0481726
P48722	HS74L_MOUSE	0.788136	-0.343484	0.0187449
P07901	HS90A_MOUSE	0.742188	-0.430144	0.0135951
P11499	HS90B_MOUSE	0.785185	-0.348895	0.00588183
Q2TPA8	HSDL2_MOUSE	0.81295	-0.298762	0.00478502
P17156	HSP72_MOUSE	0.804348	-0.314109	0.0161236
Q61316	HSP74_MOUSE	0.770492	-0.376148	0.0457719
P63017	HSP7C_MOUSE	0.755906	-0.403722	0.0215226
P14602	HSPB1_MOUSE	0.806452	-0.31034	0.0216233
Q9JIY5	HTRA2_MOUSE	0.834586	-0.260867	0.0173618
Q7TMY8	HUWE1_MOUSE	0.886179	-0.17433	0.247091
P01758	HVM14_MOUSE	1.02581	0.0367586	0.677875
P06330	HVM51_MOUSE	1.02581	0.0367586	0.677875
P17710	HXK1_MOUSE	0.77305	-0.371367	0.0242691
Q80W93	HYDIN_MOUSE	0.8	-0.321928	0.140109
Q9D379	HYEP_MOUSE	0.804878	-0.313158	0.0138513
P34914	HYES_MOUSE	0.992424	-0.0109711	0.928031
Q9JKR6	HYOU1_MOUSE	0.774436	-0.368782	0.00867487
Q8BH06	I17RE_MOUSE	0.915385	-0.12755	0.229624
Q3TY65	ICA1L_MOUSE	0.767442	-0.381871	0.054549
Q60625	ICAM5_MOUSE	0.790323	-0.339486	0.0322648
Q61189	ICLN_MOUSE	0.852713	-0.229868	0.0295903
Q9JHR7	IDE_MOUSE	0.880952	-0.182864	0.0112539
Q9D6R2	IDH3A_MOUSE	0.761194	-0.393664	0.00904089
O88844	IDHC_MOUSE	0.688889	-0.537657	0.0245663
P70404	IDHG1_MOUSE	0.785714	-0.347923	0.0156726
P54071	IDHP_MOUSE	0.781022	-0.356565	0.0171404
Q60872	IF1A_MOUSE	0.949275	-0.0751015	0.114536
Q8BMJ3	IF1AX_MOUSE	0.949275	-0.0751015	0.114536
Q6ZWX6	IF2A_MOUSE	0.829268	-0.270089	0.0224259
Q99L45	IF2B_MOUSE	0.729927	-0.454176	0.0285756
Q9Z0N1	IF2G_MOUSE	0.815385	-0.294447	0.00194472
P60843	IF4A1_MOUSE	0.811024	-0.302184	0.0114807
P10630	IF4A2_MOUSE	0.864	-0.210897	0.152393
Q91VC3	IF4A3_MOUSE	0.803279	-0.316027	0.0463506
Q8BGD9	IF4B_MOUSE	0.803279	-0.316027	0.0254995
Q6NZJ6	IF4G1_MOUSE	0.677686	-0.561311	0.0238427
Q80XI3	IF4G3_MOUSE	0.760684	-0.394631	0.0948944
Q9WUK2	IF4H_MOUSE	0.775194	-0.367371	0.0407876
P59325	IF5_MOUSE	0.795455	-0.330149	0.0150868
P63242	IF5A1_MOUSE	0.825	-0.277534	0.10518
Q8BGY2	IF5A2_MOUSE	0.825	-0.277534	0.10518
O55135	IF6_MOUSE	0.959596	-0.059501	0.841679
Q9DAI2	IFT22_MOUSE	0.853846	-0.227952	0.00130366
P03987	IGHG3_MOUSE	0.837398	-0.256014	0.0588336
P01592	IGJ_MOUSE	1.39516	0.480432	0.00665372
P0C673	IGS11_MOUSE	0.778761	-0.360747	0.114511
Q8R366	IGSF8_MOUSE	0.814815	-0.295456	0.0299648
Q9D154	ILEUA_MOUSE	0.813665	-0.297494	0.119182
Q8VHP7	ILEUB_MOUSE	0.813665	-0.297494	0.119182
Q5SV42	ILEUC_MOUSE	0.813665	-0.297494	0.119182
Q9Z1X4	ILF3_MOUSE	0.870968	-0.199309	0.00969874
O55222	ILK_MOUSE	0.737288	-0.4397	0.014543
P70168	IMB1_MOUSE	0.769912	-0.377235	0.0124983
P24547	IMDH2_MOUSE	0.771186	-0.374848	0.0284016
O55023	IMPA1_MOUSE	0.760331	-0.395301	0.0168302
Q80V26	IMPA3_MOUSE	1.152	0.204141	0.290252
O55091	IMPCT_MOUSE	0.93985	-0.0894982	0.299447
Q6ZPV2	INO80_MOUSE	0.76	-0.395929	0.0630814
Q9EPW0	INP4A_MOUSE	0.731092	-0.451874	0.0592975
Q9JII1	INP5E_MOUSE	0.751592	-0.411978	0.238721
P49442	INPP_MOUSE	0.763158	-0.389947	0.0430526
Q8R071	IP3KA_MOUSE	0.779528	-0.359328	0.013998
Q9DCL8	IPP2_MOUSE	0.818182	-0.289507	0.070114
Q9D819	IPYR_MOUSE	0.857143	-0.222392	0.00211913
Q91VM9	IPYR2_MOUSE	0.926829	-0.109624	0.295481
Q8R0S2	IQEC1_MOUSE	0.909836	-0.136321	0.352531
Q9JKF1	IQGA1_MOUSE	0.806202	-0.310788	0.0286566
Q3UQ44	IQGA2_MOUSE	0.858491	-0.220126	0.0733112
Q8VIM9	IRGQ_MOUSE	0.652542	-0.615857	0.103277
Q9CX00	IST1_MOUSE	0.832117	-0.265142	0.0124661
P09055	ITB1_MOUSE	0.791667	-0.337035	0.0342406
Q3UV74	ITB2L_MOUSE	0.703704	-0.50696	0.0655703
O54890	ITB3_MOUSE	0.952703	-0.069902	0.735176
Q61703	ITIH2_MOUSE	0.828358	-0.271673	0.086097
Q61704	ITIH3_MOUSE	0.923664	-0.11456	0.0977637
A6X935	ITIH4_MOUSE	0.929134	-0.106042	0.2218
Q9D892	ITPA_MOUSE	0.844262	-0.244237	0.0876313
P11881	ITPR1_MOUSE	0.823529	-0.280108	0.0284059
P70227	ITPR3_MOUSE	0.715054	-0.483876	0.31143
Q9Z0R4	ITSN1_MOUSE	0.837209	-0.25634	0.0402259
Q9JHI5	IVD_MOUSE	0.791139	-0.337996	0.00779694
Q9ESN9	JIP3_MOUSE	0.906475	-0.141661	0.453337
Q58A65	JIP4_MOUSE	0.796875	-0.327575	0.0650174
Q9QXM1	JMY_MOUSE	0.96124	-0.0570309	0.676519
Q9ET80	JPH1_MOUSE	0.820513	-0.285402	0.0561892
Q80WT0	JPH4_MOUSE	0.883721	-0.178337	0.0155579
P97825	JUPI1_MOUSE	0.796748	-0.327805	0.0530293
Q5SZV5	K0319_MOUSE	0.788136	-0.343484	0.0452322
Q8R0A7	K0513_MOUSE	0.77686	-0.364274	0.0217113
Q3UE31	K0930_MOUSE	0.809524	-0.304855	0.0820678
Q80TK0	K1107_MOUSE	0.811475	-0.301381	0.0368982
Q68FD9	K1549_MOUSE	0.892086	-0.164745	0.0486202
Q8BRV5	K1671_MOUSE	0.841667	-0.248679	0.013277
Q68FF0	K1841_MOUSE	0.780303	-0.357894	0.00982699
P15946	K1B11_MOUSE	0.902439	-0.148099	0.17151
P02535	K1C10_MOUSE	0.830189	-0.268489	0.318285
P08730	K1C13_MOUSE	0.830189	-0.268489	0.318285
Q61781	K1C14_MOUSE	0.830189	-0.268489	0.318285
Q61414	K1C15_MOUSE	0.830189	-0.268489	0.318285
Q9Z2K1	K1C16_MOUSE	0.830189	-0.268489	0.318285
Q9QWL7	K1C17_MOUSE	0.830189	-0.268489	0.318285
P05784	K1C18_MOUSE	0.830189	-0.268489	0.318285
P19001	K1C19_MOUSE	0.830189	-0.268489	0.318285
A1L317	K1C24_MOUSE	0.830189	-0.268489	0.318285
A6BLY7	K1C28_MOUSE	0.830189	-0.268489	0.318285
Q6IFX3	K1C40_MOUSE	0.830189	-0.268489	0.318285
Q6IFX2	K1C42_MOUSE	0.830189	-0.268489	0.318285
Q61765	K1H1_MOUSE	0.830189	-0.268489	0.318285
Q62168	K1H2_MOUSE	0.830189	-0.268489	0.318285
P00756	K1KB3_MOUSE	0.883721	-0.178337	0.597801
P15949	K1KB9_MOUSE	0.780702	-0.357157	0.0224075
Q3TTY5	K22E_MOUSE	1.02727	0.0388192	0.644088
Q922U2	K2C5_MOUSE	0.935185	-0.096676	0.504638
P50446	K2C6A_MOUSE	0.935185	-0.096676	0.504638
Q9Z331	K2C6B_MOUSE	0.935185	-0.096676	0.504638
Q8BGZ7	K2C75_MOUSE	0.935185	-0.096676	0.504638
Q8VED5	K2C79_MOUSE	0.741935	-0.430634	0.241054
P11679	K2C8_MOUSE	0.934783	-0.0972972	0.329564
Q9R0Y5	KAD1_MOUSE	0.80916	-0.305503	0.00488467
Q9WTP6	KAD2_MOUSE	0.831858	-0.26559	0.0166805
Q9WTP7	KAD3_MOUSE	0.915966	-0.126633	0.212357
Q9WUR9	KAD4_MOUSE	0.875	-0.192645	0.132386
Q920P5	KAD5_MOUSE	0.885496	-0.175442	0.110532
A2CG49	KALRN_MOUSE	0.778761	-0.360747	0.0241813
Q8BQR4	KANL2_MOUSE	0.913669	-0.130256	0.489301
Q9DBC7	KAP0_MOUSE	0.724638	-0.464668	0.0151826
P12849	KAP1_MOUSE	0.897059	-0.156726	0.234496
P12367	KAP2_MOUSE	0.80315	-0.316259	0.0145825
P31324	KAP3_MOUSE	0.754098	-0.407175	0.0734734
P05132	KAPCA_MOUSE	0.88	-0.184425	0.218262
P68181	KAPCB_MOUSE	0.992188	-0.0113153	0.979949
Q80VJ8	KASH5_MOUSE	1.25	0.321928	0.387939
O88986	KBL_MOUSE	0.852713	-0.229868	0.0850203
Q6ZPU9	KBP_MOUSE	0.827338	-0.273451	0.004237
Q8BNW9	KBTBB_MOUSE	0.868852	-0.202817	0.143454
Q9DC28	KC1D_MOUSE	0.828571	-0.271302	0.0867863
Q9JMK2	KC1E_MOUSE	0.774775	-0.368151	0.195211
P62482	KCAB2_MOUSE	0.865546	-0.208317	0.12087
Q8BW96	KCC1D_MOUSE	0.787402	-0.344828	0.0146107
P11798	KCC2A_MOUSE	0.804878	-0.313158	0.0487407
P28652	KCC2B_MOUSE	0.901639	-0.149378	0.138161
Q6PHZ2	KCC2D_MOUSE	0.83871	-0.253757	0.0707162
Q923T9	KCC2G_MOUSE	0.82906	-0.270452	0.147421
P08414	KCC4_MOUSE	0.798319	-0.324962	0.0523949
Q6WVG3	KCD12_MOUSE	0.845528	-0.242075	0.0182448
Q6PHZ8	KCIP4_MOUSE	0.852713	-0.229868	0.0216489
A6H8H5	KCNB2_MOUSE	0.777778	-0.36257	0.0873349
Q9Z0V2	KCND2_MOUSE	0.714286	-0.485427	0.0109377
Q60603	KCNH1_MOUSE	0.86875	-0.202987	0.305156
Q9JK45	KCNQ5_MOUSE	0.686957	-0.541709	0.0755591
Q04447	KCRB_MOUSE	0.785714	-0.347923	0.00570526
P07310	KCRM_MOUSE	0.834711	-0.260652	0.0671539
Q6P8J7	KCRS_MOUSE	0.642857	-0.63743	0.111777
P30275	KCRU_MOUSE	0.804688	-0.313499	0.00697821
Q5M956	KCTD1_MOUSE	0.764706	-0.387023	0.022971
Q9DBP5	KCY_MOUSE	0.776	-0.365871	0.0261255
Q6GV12	KDSR_MOUSE	0.754098	-0.407175	0.0442251
Q64520	KGUA_MOUSE	0.873134	-0.195724	0.0131739
Q60749	KHDR1_MOUSE	0.857143	-0.222392	0.0150515
Q9R226	KHDR3_MOUSE	0.816	-0.293359	0.0685171
Q9QXL2	KI21A_MOUSE	0.804878	-0.313158	0.025193
E9PVX6	KI67_MOUSE	0.782946	-0.353016	0.035369
P33173	KIF1A_MOUSE	0.768657	-0.379589	0.0303956
P28740	KIF2A_MOUSE	0.877863	-0.187933	0.036911
P28741	KIF3A_MOUSE	0.841667	-0.248679	0.0647958
Q61771	KIF3B_MOUSE	0.722222	-0.469485	0.0415719
O35066	KIF3C_MOUSE	0.847682	-0.238405	0.443218
P33175	KIF5A_MOUSE	0.773913	-0.369757	0.0588317
P28738	KIF5C_MOUSE	0.786885	-0.345775	0.124008
Q61768	KINH_MOUSE	0.752212	-0.410788	0.0633203
Q8VBY2	KKCC1_MOUSE	0.822581	-0.281771	0.0223855
Q8C078	KKCC2_MOUSE	0.739496	-0.435386	0.0261365
O88447	KLC1_MOUSE	0.830769	-0.26748	0.00553019
O88448	KLC2_MOUSE	0.838462	-0.254183	0.0211136
Q9DBS5	KLC4_MOUSE	0.696429	-0.521953	0.0471864
Q80TF4	KLH13_MOUSE	0.647541	-0.626957	0.0894552
Q9QYN3	KLK11_MOUSE	0.720339	-0.473252	0.0230878
Q61955	KLK8_MOUSE	0.745763	-0.423211	0.0589776
Q99N32	KLOTB_MOUSE	0.907143	-0.140598	0.303068
Q8BRH4	KMT2C_MOUSE	0.852713	-0.229868	0.102446
Q6PDK2	KMT2D_MOUSE	0.669014	-0.579892	0.00605107
O08677	KNG1_MOUSE	0.903226	-0.146841	0.243173
P20444	KPCA_MOUSE	0.82906	-0.270452	0.016983
P68404	KPCB_MOUSE	0.785047	-0.34915	0.0420097
P16054	KPCE_MOUSE	0.737288	-0.4397	0.0706321
P63318	KPCG_MOUSE	0.785714	-0.347923	0.0278414
Q8R574	KPRB_MOUSE	0.848739	-0.236606	0.00729363
P52480	KPYM_MOUSE	0.801527	-0.319177	0.0213116
Q497I4	KRT35_MOUSE	0.830189	-0.268489	0.318285
B1AQ75	KRT36_MOUSE	0.830189	-0.268489	0.318285
Q9ERE2	KRT81_MOUSE	0.962121	-0.0557094	0.781128
P97861	KRT86_MOUSE	0.962121	-0.0557094	0.781128
Q6IMF0	KRT87_MOUSE	0.962121	-0.0557094	0.781128
P18653	KS6A1_MOUSE	0.840336	-0.250962	0.0103212
P18654	KS6A3_MOUSE	0.7	-0.514573	0.0756854
Q8BSK8	KS6B1_MOUSE	0.837607	-0.255655	0.541352
Q61097	KSR1_MOUSE	0.778689	-0.360882	0.0173807
Q61897	KT33B_MOUSE	0.830189	-0.268489	0.318285
Q8K274	KT3K_MOUSE	0.78626	-0.346922	0.0123029
P01654	KV3A1_MOUSE	0.868421	-0.203533	0.136634
P01655	KV3A2_MOUSE	0.868421	-0.203533	0.136634
P01656	KV3A3_MOUSE	0.868421	-0.203533	0.136634
P03977	KV3A4_MOUSE	0.868421	-0.203533	0.136634
P01657	KV3A5_MOUSE	0.868421	-0.203533	0.136634
P01658	KV3A6_MOUSE	0.868421	-0.203533	0.136634
P01659	KV3A7_MOUSE	0.868421	-0.203533	0.136634
P01660	KV3A8_MOUSE	0.868421	-0.203533	0.136634
P01664	KV3AC_MOUSE	0.868421	-0.203533	0.136634
P01665	KV3AD_MOUSE	0.868421	-0.203533	0.136634
P01666	KV3AE_MOUSE	0.868421	-0.203533	0.136634
P01667	KV3AF_MOUSE	0.868421	-0.203533	0.136634
P01668	KV3AG_MOUSE	0.868421	-0.203533	0.136634
P01669	KV3AH_MOUSE	0.868421	-0.203533	0.136634
P01670	KV3AI_MOUSE	0.868421	-0.203533	0.136634
P01671	KV3AJ_MOUSE	0.868421	-0.203533	0.136634
P01672	KV3AK_MOUSE	0.868421	-0.203533	0.136634
P01673	KV3AL_MOUSE	0.868421	-0.203533	0.136634
Q80XH1	KXDL1_MOUSE	0.838462	-0.254183	0.0143495
P11627	L1CAM_MOUSE	0.872	-0.1976	0.0878444
Q91YP0	L2HDH_MOUSE	0.832	-0.265345	0.00673551
tr	L7N1Z9	0.772727	-0.371969	0.0573498
P32067	LA_MOUSE	0.806202	-0.310788	0.00745224
Q9EP89	LACTB_MOUSE	0.844961	-0.243043	0.0132448
Q60675	LAMA2_MOUSE	0.558824	-0.839535	0.0707085
Q9R0B6	LAMC3_MOUSE	0.70068	-0.513172	0.010704
Q9JJK2	LANC2_MOUSE	0.826389	-0.275107	0.0252597
Q6A0A2	LAR4B_MOUSE	0.768519	-0.379848	0.0379306
Q6ZQ58	LARP1_MOUSE	0.82906	-0.270452	0.0119672
Q8BN59	LARP6_MOUSE	NaN	NaN	0.436588
A2BE28	LAS1L_MOUSE	0.907143	-0.140598	0.279279
Q61792	LASP1_MOUSE	0.837209	-0.25634	0.0652711
Q7TNC4	LC7L2_MOUSE	0.772727	-0.371969	0.0293978
Q5SUF2	LC7L3_MOUSE	0.801887	-0.31853	0.16097
P06151	LDHA_MOUSE	0.813008	-0.298658	0.0330518
P16125	LDHB_MOUSE	0.794393	-0.332076	0.0482622
Q8VED9	LEGL_MOUSE	0.778689	-0.360882	0.0677711
Q9Z2I0	LETM1_MOUSE	0.803738	-0.315202	0.102218
O09010	LFNG_MOUSE	0.833333	-0.263034	0.227151
Q9JIA1	LGI1_MOUSE	0.993548	-0.00933786	0.981965
Q9CPU0	LGUL_MOUSE	0.685039	-0.545741	0.000188615
Q9D1T0	LIGO1_MOUSE	0.747748	-0.419376	0.0803595
Q8BGB5	LIMD2_MOUSE	0.850394	-0.233797	0.120456
Q8JZS0	LIN7A_MOUSE	0.90678	-0.141176	0.0271638
O88951	LIN7B_MOUSE	0.893443	-0.162553	0.0691776
O88952	LIN7C_MOUSE	0.895161	-0.15978	0.154179
Q8BSS9	LIPA2_MOUSE	0.914286	-0.129283	0.332202
P60469	LIPA3_MOUSE	0.83871	-0.253757	0.0273528
P24527	LKHA4_MOUSE	0.862069	-0.214125	0.030797
P59481	LMA2L_MOUSE	0.837398	-0.256014	0.225824
Q9D0F3	LMAN1_MOUSE	0.741379	-0.431716	0.0795875
P48678	LMNA_MOUSE	0.914894	-0.128324	0.0563272
P14733	LMNB1_MOUSE	0.898551	-0.154328	0.0899214
P21619	LMNB2_MOUSE	0.918919	-0.121991	0.0247318
Q3TYD6	LMTK2_MOUSE	0.904348	-0.14505	0.677685
Q5XJV6	LMTK3_MOUSE	0.885714	-0.175087	0.045355
Q8CGK3	LONM_MOUSE	0.81203	-0.300395	0.00893888
P11369	LORF2_MOUSE	0.789474	-0.341037	0.0507828
Q6PB66	LPPRC_MOUSE	0.795276	-0.330473	0.0342662
Q505F5	LRC47_MOUSE	0.833333	-0.263034	0.00734738
P0C192	LRC4B_MOUSE	0.953846	-0.0681715	0.795174
Q8BXA0	LRFN5_MOUSE	0.814815	-0.295456	0.326992
Q91ZX7	LRP1_MOUSE	0.938931	-0.0909085	0.296964
Q80TE7	LRRC7_MOUSE	0.792	-0.336428	0.022759
Q91WK0	LRRF2_MOUSE	0.776	-0.365871	0.0707426
Q3UHC2	LRRK1_MOUSE	0.887324	-0.172467	0.00173066
Q5S006	LRRK2_MOUSE	0.801471	-0.319279	0.104742
Q8K2F8	LS14A_MOUSE	0.778626	-0.360998	0.0277568
Q8CGC4	LS14B_MOUSE	0.747826	-0.419225	0.0815182
Q8BLK3	LSAMP_MOUSE	0.801587	-0.319068	0.0613102
Q9QXA5	LSM4_MOUSE	1.23649	0.306246	0.604662
Q9D6I9	LURA1_MOUSE	0.801724	-0.318822	0.113677
Q8R4U7	LUZP1_MOUSE	0.764706	-0.387023	0.000381484
P70699	LYAG_MOUSE	0.915385	-0.12755	0.193689
Q9WTL7	LYPA2_MOUSE	0.779661	-0.359081	0.103104
Q9D0E3	LYSM1_MOUSE	0.784483	-0.350186	0.00867231
Q9D7V2	LYSM2_MOUSE	0.906977	-0.140863	0.209496
A2AHG0	LZTS3_MOUSE	NaN	NaN	1.16161e-06
Q80WQ8	M18BP_MOUSE	0.977444	-0.0329146	0.869634
Q9CR62	M2OM_MOUSE	0.883721	-0.178337	0.00501922
Q60700	M3K12_MOUSE	0.837209	-0.25634	0.241052
Q62073	M3K7_MOUSE	0.93913	-0.0906025	0.232876
Q8BPM2	M4K5_MOUSE	0.714286	-0.485427	0.0314006
Q14BB9	MA6D1_MOUSE	0.826446	-0.275007	0.0299524
A2AJI0	MA7D1_MOUSE	0.81746	-0.290779	0.0209036
A2AG50	MA7D2_MOUSE	0.827869	-0.272526	0.110169
Q9WVL0	MAAI_MOUSE	0.815789	-0.293731	0.113485
Q9QXZ0	MACF1_MOUSE	0.813008	-0.298658	0.0372004
Q80U28	MADD_MOUSE	0.764228	-0.387926	0.0438276
P20917	MAG_MOUSE	0.8	-0.321928	0.0168915
Q9QYH6	MAGD1_MOUSE	0.767442	-0.381871	0.0133698
Q9WVQ1	MAGI2_MOUSE	0.833333	-0.263034	0.159798
Q99KE1	MAOM_MOUSE	0.945312	-0.0811368	0.67977
Q8BMF3	MAON_MOUSE	0.792	-0.336428	0.012929
P06801	MAOX_MOUSE	0.821138	-0.284303	0.00827962
Q9QYR6	MAP1A_MOUSE	0.8	-0.321928	0.0313727
P14873	MAP1B_MOUSE	0.830645	-0.267696	0.0205091
Q8C052	MAP1S_MOUSE	0.804878	-0.313158	0.0469838
P27546	MAP4_MOUSE	0.736842	-0.440573	0.0609262
Q7TSJ2	MAP6_MOUSE	0.846154	-0.241008	0.0223908
O88735	MAP7_MOUSE	0.83871	-0.253757	0.0440676
Q3TRR0	MAP9_MOUSE	0.801587	-0.319068	0.0134386
Q922Q1	MARC2_MOUSE	0.776	-0.365871	0.0818406
P26645	MARCS_MOUSE	0.728682	-0.456638	0.126627
Q61166	MARE1_MOUSE	0.886364	-0.174029	0.132884
Q8R001	MARE2_MOUSE	0.792308	-0.335867	0.0176506
Q6PER3	MARE3_MOUSE	0.793388	-0.333901	0.04237
Q8VHJ5	MARK1_MOUSE	0.827586	-0.273018	0.0498201
Q05512	MARK2_MOUSE	0.863636	-0.211504	0.115834
Q8CIP4	MARK4_MOUSE	0.798507	-0.324622	0.0844914
Q99LB6	MAT2B_MOUSE	0.634783	-0.655665	0.0639302
Q8K310	MATR3_MOUSE	0.773438	-0.370643	0.0433219
Q9Z2E1	MBD2_MOUSE	0.828125	-0.27208	0.153636
P04370	MBP_MOUSE	0.910053	-0.135978	0.235319
Q99MR8	MCCA_MOUSE	0.782946	-0.353016	0.0281957
Q3ULD5	MCCB_MOUSE	0.796875	-0.327575	0.0351372
Q9D1I5	MCEE_MOUSE	0.830189	-0.268489	0.0740142
Q9D0L8	MCES_MOUSE	0.756757	-0.402098	0.0128047
P97310	MCM2_MOUSE	0.893939	-0.161751	0.169381
Q3UMR5	MCU_MOUSE	0.753425	-0.408465	0.0909288
Q810S1	MCUB_MOUSE	0.916129	-0.126377	0.531631
Q9WTX8	MD1L1_MOUSE	0.827586	-0.273018	0.363679
P14152	MDHC_MOUSE	0.831933	-0.265461	0.0230726
P08249	MDHM_MOUSE	0.785714	-0.347923	0.0178826
Q64327	MEA1_MOUSE	0.902439	-0.148099	0.197391
Q8K0P3	MEAK7_MOUSE	0.768	-0.380822	0.019944
Q9Z2D6	MECP2_MOUSE	0.822581	-0.281771	0.00459313
Q9DCS3	MECR_MOUSE	0.798387	-0.32484	0.0176109
Q925J9	MED1_MOUSE	0.870968	-0.199309	0.0413526
Q921D4	MED6_MOUSE	0.669173	-0.579549	0.105351
Q63943	MEF2D_MOUSE	0.89916	-0.153351	0.0462194
Q9D4I2	MEII1_MOUSE	0.8	-0.321928	0.200304
P46662	MERL_MOUSE	0.915094	-0.128008	0.406792
A6H5Y3	METH_MOUSE	0.814516	-0.295985	0.0585819
Q3THS6	METK2_MOUSE	0.83871	-0.253757	0.00811528
C0HKD8	MFA1A_MOUSE	0.740157	-0.434096	0.0206087
C0HKD9	MFA1B_MOUSE	0.740157	-0.434096	0.0206087
Q6PCP5	MFF_MOUSE	0.88	-0.184425	0.0589367
Q3V1N1	MFHA1_MOUSE	0.79562	-0.329848	0.0224285
Q80U63	MFN2_MOUSE	0.858268	-0.2205	0.0653133
Q9CWE0	MFR1L_MOUSE	0.752066	-0.411069	0.042564
O35678	MGLL_MOUSE	0.847328	-0.239007	0.0154722
Q8R404	MIC13_MOUSE	0.888889	-0.169925	0.185882
Q9CRB9	MIC19_MOUSE	0.883721	-0.178337	0.269662
Q8CAQ8	MIC60_MOUSE	0.809524	-0.304855	0.00565834
Q8CJ19	MICA3_MOUSE	0.838462	-0.254183	0.0448401
Q8VCX5	MICU1_MOUSE	0.819549	-0.287098	0.00389734
Q9CTY5	MICU3_MOUSE	0.846715	-0.240051	0.0278216
P34884	MIF_MOUSE	0.689655	-0.536053	0.112373
Q9JM52	MINK1_MOUSE	0.879699	-0.184918	0.0641798
Q8BG51	MIRO1_MOUSE	0.814516	-0.295985	0.049444
Q9CXJ4	MITOS_MOUSE	0.943548	-0.0838316	0.783821
P63085	MK01_MOUSE	0.809917	-0.304153	0.0250478
Q63844	MK03_MOUSE	0.858209	-0.220599	0.0296609
Q91Y86	MK08_MOUSE	0.782609	-0.353637	0.0370362
Q61831	MK10_MOUSE	0.826923	-0.274175	0.266268
Q3THE2	ML12B_MOUSE	0.88806	-0.171271	0.0218081
Q6ZQI3	MLEC_MOUSE	0.783784	-0.351472	0.0481521
Q99KX1	MLF2_MOUSE	0.857143	-0.222392	0.00360343
Q2VPU4	MLXIP_MOUSE	0.983193	-0.024453	0.888564
Q9D071	MMS19_MOUSE	0.736	-0.442222	0.134864
B1AUR6	MMS22_MOUSE	0.918519	-0.122619	0.268756
Q9EQ20	MMSA_MOUSE	0.824	-0.279284	0.0262754
P26041	MOES_MOUSE	0.843972	-0.244734	0.00760016
Q61885	MOG_MOUSE	0.76378	-0.388772	0.0513696
Q6PDG8	MON1A_MOUSE	0.901639	-0.149378	0.116131
P31938	MP2K1_MOUSE	0.838235	-0.254573	0.025877
Q63932	MP2K2_MOUSE	0.777778	-0.36257	0.0107423
P47809	MP2K4_MOUSE	0.75	-0.415037	0.0742686
P63030	MPC1_MOUSE	0.991379	-0.0124909	0.958845
Q8VEM8	MPCP_MOUSE	0.764706	-0.387023	0.0382102
Q924M7	MPI_MOUSE	0.803279	-0.316027	0.0383945
Q9WV34	MPP2_MOUSE	0.924242	-0.113657	0.29331
O88910	MPP3_MOUSE	0.820312	-0.285754	0.0163167
Q9DC61	MPPA_MOUSE	0.844444	-0.243926	0.0777048
Q9CXT8	MPPB_MOUSE	0.819672	-0.286881	0.0326118
Q7TT50	MRCKB_MOUSE	0.842857	-0.24664	0.0389706
Q9CQF4	MRES1_MOUSE	0.882883	-0.179706	0.338539
Q7M6Y6	MRO2B_MOUSE	0.881818	-0.181447	0.583891
P59759	MRTFB_MOUSE	0.876923	-0.189478	0.0536399
Q61474	MSI1H_MOUSE	0.715517	-0.482942	0.0311673
Q920Q6	MSI2H_MOUSE	0.715517	-0.482942	0.0311673
Q78J03	MSRB2_MOUSE	0.869565	-0.201634	0.0531914
P02798	MT2_MOUSE	0.882353	-0.180572	0.00167935
Q9R190	MTA2_MOUSE	0.715517	-0.482942	0.0237816
P20357	MTAP2_MOUSE	0.786325	-0.346803	0.0377178
Q8R3J4	MTEF3_MOUSE	0.736434	-0.441372	0.0805895
Q9CRB8	MTFP1_MOUSE	0.80916	-0.305503	0.0230829
Q9DCS2	MTL26_MOUSE	0.920635	-0.119299	0.371959
Q6ZPE2	MTMR5_MOUSE	0.733333	-0.447459	0.097408
Q9Z2D0	MTMR9_MOUSE	0.837037	-0.256637	0.00257645
Q9JLN9	MTOR_MOUSE	0.866142	-0.207325	0.225695
O08601	MTP_MOUSE	0.817391	-0.290901	0.0813709
Q8R1S4	MTSS1_MOUSE	0.876812	-0.189661	0.0669117
Q3UHD3	MTUS2_MOUSE	0.916031	-0.126532	0.235911
P28665	MUG1_MOUSE	0.803419	-0.315776	0.0526867
P16332	MUTA_MOUSE	0.744361	-0.425926	0.000534365
Q9JMH9	MY18A_MOUSE	0.793388	-0.333901	0.0536007
Q7TPH6	MYCB2_MOUSE	0.736842	-0.440573	0.0387529
Q9CPT4	MYDGF_MOUSE	0.891892	-0.165059	0.11683
Q8C854	MYEF2_MOUSE	0.753731	-0.407878	0.00538341
Q9JK81	MYG1_MOUSE	0.940171	-0.089005	0.414487
Q61879	MYH10_MOUSE	0.81746	-0.290779	0.0155127
Q6URW6	MYH14_MOUSE	0.836066	-0.258312	0.0344201
Q8VDD5	MYH9_MOUSE	0.796875	-0.327575	0.0141521
Q60605	MYL6_MOUSE	0.92	-0.120294	0.0591609
F8VQB6	MYO10_MOUSE	1	0	0.997701
P46735	MYO1B_MOUSE	0.671875	-0.573735	0.120987
Q5SYD0	MYO1D_MOUSE	0.837398	-0.256014	0.045764
Q1EG27	MYO3B_MOUSE	1	0	0.976707
Q99104	MYO5A_MOUSE	0.72093	-0.472068	0.0125225
Q64331	MYO6_MOUSE	0.80303	-0.316474	0.0439937
Q99MZ6	MYO7B_MOUSE	1.18462	0.244419	0.585825
Q8C170	MYO9A_MOUSE	0.974026	-0.0379679	0.89278
Q62234	MYOM1_MOUSE	0.648148	-0.625604	0.104125
Q80YT7	MYOME_MOUSE	0.931677	-0.102098	0.407786
P60202	MYPR_MOUSE	0.777778	-0.36257	0.106373
Q9DBR7	MYPT1_MOUSE	0.764706	-0.387023	0.0383034
P70414	NAC1_MOUSE	0.804878	-0.313158	0.0804247
Q8K596	NAC2_MOUSE	0.862903	-0.212729	0.133213
Q5SWP3	NACAD_MOUSE	0.704918	-0.504473	0.0258593
Q8JZV7	NAGA_MOUSE	0.835938	-0.258533	0.0279333
Q8C5H8	NAKD2_MOUSE	0.858209	-0.220599	0.0680127
Q99KQ4	NAMPT_MOUSE	0.844961	-0.243043	0.00503831
Q9CPT3	NANP_MOUSE	0.787402	-0.344828	0.0971172
Q99MD9	NASP_MOUSE	0.897436	-0.156119	0.154377
Q8CH77	NAV1_MOUSE	0.861789	-0.214594	0.0562975
Q80TN7	NAV3_MOUSE	0.755245	-0.404984	0.0483515
Q9DCN2	NB5R3_MOUSE	0.680328	-0.555698	0.0508614
Q9EPN1	NBEA_MOUSE	0.739496	-0.435386	0.0727816
P13595	NCAM1_MOUSE	0.713115	-0.487794	0.0768097
O35136	NCAM2_MOUSE	0.817391	-0.290901	0.148422
P55066	NCAN_MOUSE	0.77037	-0.376376	0.0267114
Q9Z0E0	NCDN_MOUSE	0.806723	-0.309855	0.0866774
Q8BLF1	NCEH1_MOUSE	0.884956	-0.176323	0.103407
P70232	NCHL1_MOUSE	0.831081	-0.266939	0.060248
P28660	NCKP1_MOUSE	0.811475	-0.301381	0.0955423
Q8VCM8	NCLN_MOUSE	0.716129	-0.481709	0.172941
Q6DFV7	NCOA7_MOUSE	0.847682	-0.238405	0.0189507
Q60974	NCOR1_MOUSE	0.753731	-0.407878	0.00918183
P37040	NCPR_MOUSE	0.693694	-0.527629	0.101688
Q8BNY6	NCS1_MOUSE	0.903226	-0.146841	0.212406
Q9CZA6	NDE1_MOUSE	0.863946	-0.210988	0.151325
Q9ERR1	NDEL1_MOUSE	0.837398	-0.256014	0.0448677
P15532	NDKA_MOUSE	0.780303	-0.357894	0.0409636
Q01768	NDKB_MOUSE	0.672414	-0.572579	0.102425
Q62433	NDRG1_MOUSE	0.64497	-0.632695	0.0546724
Q9QYG0	NDRG2_MOUSE	0.875	-0.192645	0.017772
Q9QYF9	NDRG3_MOUSE	0.88	-0.184425	0.0917838
Q8BTG7	NDRG4_MOUSE	0.816	-0.293359	0.0292393
Q9CQ75	NDUA2_MOUSE	0.837398	-0.256014	0.106336
Q62425	NDUA4_MOUSE	0.837398	-0.256014	0.135439
Q9Z1P6	NDUA7_MOUSE	0.883333	-0.17897	0.0940753
Q9DCJ5	NDUA8_MOUSE	1.06034	0.0845335	0.741432
Q9DC69	NDUA9_MOUSE	0.901639	-0.149378	0.0924949
Q99LC3	NDUAA_MOUSE	0.82906	-0.270452	0.0230023
Q9D8B4	NDUAB_MOUSE	0.866667	-0.206451	0.0184994
Q7TMF3	NDUAC_MOUSE	0.868421	-0.203533	0.108508
Q9ERS2	NDUAD_MOUSE	0.785124	-0.349008	0.0327774
P0DN34	NDUB1_MOUSE	0.855932	-0.224432	0.179404
Q9CQZ6	NDUB3_MOUSE	0.932203	-0.101283	0.242647
Q9CQC7	NDUB4_MOUSE	0.813953	-0.296982	0.129261
Q3UIU2	NDUB6_MOUSE	0.887417	-0.172316	0.444105
Q9D6J5	NDUB8_MOUSE	0.87037	-0.200299	0.218977
Q9CQJ8	NDUB9_MOUSE	0.785124	-0.349008	0.0227034
Q9DCS9	NDUBA_MOUSE	1.02459	0.0350469	0.791134
O09111	NDUBB_MOUSE	0.872881	-0.196143	0.185454
Q9CQ54	NDUC2_MOUSE	0.784483	-0.350186	0.0108337
Q59J78	NDUF2_MOUSE	0.850394	-0.233797	0.217271
Q9JKL4	NDUF3_MOUSE	0.830508	-0.267933	0.160055
A2APY7	NDUF5_MOUSE	0.904348	-0.14505	0.334048
Q91VD9	NDUS1_MOUSE	0.768595	-0.379704	0.0273759
Q91WD5	NDUS2_MOUSE	0.837398	-0.256014	0.0714602
Q9DCT2	NDUS3_MOUSE	0.958678	-0.0608822	0.602685
Q9CXZ1	NDUS4_MOUSE	0.773109	-0.371256	0.0872093
Q99LY9	NDUS5_MOUSE	0.788991	-0.34192	0.135825
P52503	NDUS6_MOUSE	1.01667	0.0238467	0.839317
Q9DC70	NDUS7_MOUSE	0.789916	-0.340229	0.0255073
Q8K3J1	NDUS8_MOUSE	0.880342	-0.183864	0.182216
Q91YT0	NDUV1_MOUSE	0.824	-0.279284	0.00835185
Q9D6J6	NDUV2_MOUSE	0.97561	-0.0356239	0.535003
Q6R891	NEB2_MOUSE	0.834711	-0.260652	0.0242441
Q8BG18	NECA1_MOUSE	0.688172	-0.539159	0.15821
Q9CR95	NECP1_MOUSE	0.84252	-0.247218	0.00213513
Q8CFI0	NED4L_MOUSE	0.852459	-0.230298	0.02478
P46935	NEDD4_MOUSE	0.767606	-0.381563	0.0372206
P29595	NEDD8_MOUSE	0.818182	-0.289507	0.0198946
Q80Z24	NEGR1_MOUSE	0.744	-0.426625	0.0595018
Q7TSC3	NEK5_MOUSE	0.930769	-0.103505	0.490786
Q9CQ45	NENF_MOUSE	0.942149	-0.0859732	0.438298
Q99KK2	NEUA_MOUSE	0.95935	-0.0598715	0.658297
P60761	NEUG_MOUSE	0.962617	-0.0549665	0.797262
P06837	NEUM_MOUSE	0.848485	-0.237039	0.11689
Q810U3	NFASC_MOUSE	0.801653	-0.31895	0.0461803
P19246	NFH_MOUSE	0.801527	-0.319177	0.00547099
P70257	NFIX_MOUSE	1.01562	0.0223678	0.970095
P08551	NFL_MOUSE	0.8	-0.321928	0.00110878
P08553	NFM_MOUSE	0.76	-0.395929	0.00390171
Q9Z1J3	NFS1_MOUSE	0.880597	-0.183446	0.00540518
Q9QZ23	NFU1_MOUSE	0.793651	-0.333424	0.0561452
Q3KNJ2	NHEJ1_MOUSE	0.907801	-0.139551	0.176137
P70441	NHRF1_MOUSE	0.81295	-0.298762	0.00129143
Q9JHL1	NHRF2_MOUSE	0.824	-0.279284	0.00845593
Q8CAF4	NHSL1_MOUSE	0.853846	-0.227952	0.161391
B1AXH1	NHSL2_MOUSE	0.823529	-0.280108	0.0494662
Q6ZQ12	NINL_MOUSE	0.816	-0.293359	0.00552748
O55125	NIPS1_MOUSE	0.863248	-0.212153	0.0735533
O55126	NIPS2_MOUSE	0.848739	-0.236606	0.125478
Q80TM9	NISCH_MOUSE	0.739496	-0.435386	0.120756
Q8VDK1	NIT1_MOUSE	0.754098	-0.407175	0.0358869
Q9JHW2	NIT2_MOUSE	0.820513	-0.285402	0.0293014
Q8BY02	NKRF_MOUSE	0	#NUM!	3.14495e-06
Q69ZK9	NLGN2_MOUSE	0.916667	-0.125531	0.115913
Q8BYM5	NLGN3_MOUSE	0.922481	-0.116409	0.0992783
P35436	NMDE1_MOUSE	0.811881	-0.300659	0.243307
P35438	NMDZ1_MOUSE	0.756522	-0.402547	0.0352558
Q8K2T1	NMRL1_MOUSE	0.919708	-0.120752	0.282868
O70310	NMT1_MOUSE	0.810345	-0.303392	0.0112439
Q9CZ42	NNRD_MOUSE	0.844444	-0.243926	0.000396117
Q8K4Z3	NNRE_MOUSE	0.819672	-0.286881	0.00435864
Q61941	NNTM_MOUSE	0.819672	-0.286881	0.0481386
Q9D1X0	NOL3_MOUSE	0.882759	-0.179909	0.244001
Q6DIB4	NOL4L_MOUSE	0.92623	-0.110558	0.132909
E9Q5C9	NOLC1_MOUSE	0.784	-0.351074	0.0210706
Q99K48	NONO_MOUSE	0.81295	-0.298762	0.0125761
Q9Z0J4	NOS1_MOUSE	0.677966	-0.560715	0.0793301
A0A1W2P872	NOVA2_MOUSE	0.801653	-0.31895	0.0492522
P28656	NP1L1_MOUSE	0.878049	-0.187627	0.200116
Q78ZA7	NP1L4_MOUSE	0.745763	-0.423211	0.0933931
P59240	NPHP4_MOUSE	1.04908	0.0691244	0.8399
Q61937	NPM_MOUSE	0.795276	-0.330473	0.0156118
Q9CQE1	NPS3B_MOUSE	0.871429	-0.198546	0.0202288
P97300	NPTN_MOUSE	0.821138	-0.284303	0.0595069
Q99J85	NPTXR_MOUSE	0.830882	-0.267284	0.0351542
Q64669	NQO1_MOUSE	0.991667	-0.0120728	0.963552
Q810U4	NRCAM_MOUSE	0.816	-0.293359	0.0146821
Q9JJR9	NRIP3_MOUSE	0.603896	-0.727628	0.0308533
Q8C4W3	NRN1L_MOUSE	0.735043	-0.4441	0.0571386
P97333	NRP1_MOUSE	0.769231	-0.378512	0.0858186
Q9CS84	NRX1A_MOUSE	0.777778	-0.36257	0.0243856
P46460	NSF_MOUSE	0.790698	-0.338802	0.0242239
Q9CZ44	NSF1C_MOUSE	0.79845	-0.324727	0.0259512
Q9JJY3	NSMA2_MOUSE	0.752137	-0.410933	0.0504479
Q99NF2	NSMF_MOUSE	0.908333	-0.138706	0.0930213
Q9JM14	NT5C_MOUSE	0.90678	-0.141176	0.11182
Q3UHB1	NT5D3_MOUSE	0.860656	-0.216492	0.0417526
Q8VCE6	NT5M_MOUSE	0.85	-0.234465	0.00878223
Q99PJ0	NTRI_MOUSE	0.84058	-0.250543	0.44613
P15209	NTRK2_MOUSE	0.912698	-0.13179	0.400673
Q6VNS1	NTRK3_MOUSE	0.705882	-0.5025	0.0322693
Q8BH74	NU107_MOUSE	0.736842	-0.440573	0.0675162
Q9Z0W3	NU160_MOUSE	0.623853	-0.680721	0.0933892
Q6ZQH8	NU188_MOUSE	1.00971	0.0139392	0.982416
Q9CWD8	NUBPL_MOUSE	0.854839	-0.226276	0.0365961
P81117	NUCB2_MOUSE	0.787879	-0.343954	0.000814773
O08600	NUCG_MOUSE	0.831933	-0.265461	0.29852
Q80XU3	NUCKS_MOUSE	0.786885	-0.345775	0.0426535
P09405	NUCL_MOUSE	0.81746	-0.290779	0.0283777
P0C027	NUD10_MOUSE	0.877049	-0.18927	0.135544
P0C028	NUD11_MOUSE	0.877049	-0.18927	0.135544
O35685	NUDC_MOUSE	0.821705	-0.283307	0.00797953
Q8R1N4	NUDC3_MOUSE	0.779412	-0.359542	0.0126262
Q8BVU5	NUDT9_MOUSE	0.825397	-0.27684	0.0723321
Q5F2E7	NUFP2_MOUSE	0.754386	-0.406625	0.133648
E9Q7G0	NUMA1_MOUSE	0.917293	-0.124545	0.168644
O08919	NUMBL_MOUSE	0.828125	-0.27208	0.0232873
Q8R4R6	NUP35_MOUSE	0.782258	-0.354283	0.0310434
Q6PFD9	NUP98_MOUSE	0.819549	-0.287098	0.00460476
Q6P5U7	NWD2_MOUSE	0.564103	-0.825971	0.156206
P83503	NYX_MOUSE	0.991597	-0.0121747	0.859032
P29758	OAT_MOUSE	0.789474	-0.341037	0.00718312
A2AAJ9	OBSCN_MOUSE	1.26087	0.334419	0.54947
Q9CRD0	OCAD1_MOUSE	0.819672	-0.286881	0.0169345
P53395	ODB2_MOUSE	0.848	-0.237864	0.0110577
Q9D478	ODF2L_MOUSE	0.92126	-0.11832	0.453461
Q920N1	ODF3A_MOUSE	0.894231	-0.161281	0.498905
Q60597	ODO1_MOUSE	0.786885	-0.345775	0.0253507
Q9D2G2	ODO2_MOUSE	0.824	-0.279284	0.00705032
Q8BMF4	ODP2_MOUSE	0.752066	-0.411069	0.0464783
P35486	ODPA_MOUSE	0.782946	-0.353016	0.0162356
Q9D051	ODPB_MOUSE	0.801527	-0.319177	0.00954173
Q8BKZ9	ODPX_MOUSE	0.838462	-0.254183	0.00585806
Q8CGY8	OGT1_MOUSE	0.772727	-0.371969	0.0551868
Q9CZ30	OLA1_MOUSE	0.692857	-0.52937	0.0486069
Q63912	OMGP_MOUSE	0.792	-0.336428	0.02913
P58281	OPA1_MOUSE	0.811024	-0.302184	0.0272433
Q99J31	OPHN1_MOUSE	0.75	-0.415037	0.0888272
Q8K010	OPLA_MOUSE	0.793388	-0.333901	0.0692965
S4R1M9	OSB10_MOUSE	0.992063	-0.0114956	0.981968
Q91XL9	OSBL1_MOUSE	0.782258	-0.354283	0.0596998
Q8BXR9	OSBL6_MOUSE	0.825758	-0.27621	0.0325017
Q3B7Z2	OSBP1_MOUSE	0.890756	-0.166897	0.0494396
Q8BHW2	OSCP1_MOUSE	0.881944	-0.18124	0.0847747
Q8CB27	OTU1_MOUSE	0.818182	-0.289507	0.0432479
Q7TQI3	OTUB1_MOUSE	0.891667	-0.165424	0.00719456
Q4KMM3	OXR1_MOUSE	0.763158	-0.389947	0.0769782
Q9D404	OXSM_MOUSE	0.802721	-0.317029	0.0109911
Q9DBN4	P33MX_MOUSE	0.88189	-0.18133	0.0387291
Q922Q4	P5CR2_MOUSE	0.780488	-0.357552	0.133725
Q9DCC4	P5CR3_MOUSE	0.828125	-0.27208	0.0400386
O08908	P85B_MOUSE	0.910959	-0.134542	0.213777
P50580	PA2G4_MOUSE	0.895522	-0.159199	0.00863086
P29341	PABP1_MOUSE	0.765625	-0.38529	0.018312
Q8CCS6	PABP2_MOUSE	0.727273	-0.459432	0.0447725
Q61644	PACN1_MOUSE	0.776923	-0.364156	0.026397
Q8K212	PACS1_MOUSE	0.678261	-0.560088	0.101665
Q08642	PADI2_MOUSE	0.778523	-0.361188	0.0862897
Q9CY58	PAIRB_MOUSE	0.857143	-0.222392	0.0396478
O88643	PAK1_MOUSE	0.811024	-0.302184	0.0204382
Q8CIN4	PAK2_MOUSE	0.819672	-0.286881	0.0539131
Q61036	PAK3_MOUSE	0.865546	-0.208317	0.0358404
Q9Z0P4	PALM_MOUSE	0.863636	-0.211504	0.0385427
Q9JHU2	PALMD_MOUSE	0.857143	-0.222392	0.0144654
Q9JLB0	PALS2_MOUSE	0.837398	-0.256014	0.00647073
Q99LX0	PARK7_MOUSE	0.878788	-0.186413	0.0290887
Q3UD82	PARP8_MOUSE	NaN	NaN	0.436588
A2ARM1	PATL2_MOUSE	0.838462	-0.254183	0.111153
P60335	PCBP1_MOUSE	0.796748	-0.327805	0.0372299
Q61990	PCBP2_MOUSE	0.746032	-0.422691	0.0327354
Q91ZA3	PCCA_MOUSE	0.834646	-0.260764	0.0122616
Q99MN9	PCCB_MOUSE	0.868217	-0.203872	0.0158105
O88689	PCDA4_MOUSE	0.888	-0.171368	0.117603
Q7TSK3	PCDH8_MOUSE	1.03061	0.0435016	0.87112
Q8BH04	PCKGM_MOUSE	0.755906	-0.403722	0.0359607
Q9QYX7	PCLO_MOUSE	0.819672	-0.286881	0.0374594
Q6P8I4	PCNP_MOUSE	0.791667	-0.337035	0.0549848
P63054	PCP4_MOUSE	0.976	-0.0350469	0.63002
Q9QXV0	PCS1N_MOUSE	0.941176	-0.0874628	0.447493
Q61139	PCSK7_MOUSE	1.13208	0.17897	0.706737
Q922E4	PCY2_MOUSE	0.842975	-0.246438	0.0471073
Q9CQF9	PCYOX_MOUSE	0.846154	-0.241008	0.0278134
Q9WU78	PDC6I_MOUSE	0.897436	-0.156119	0.166587
Q61481	PDE1A_MOUSE	0.818898	-0.288245	0.115929
Q922S4	PDE2A_MOUSE	0.894309	-0.161155	0.196843
P09103	PDIA1_MOUSE	0.823529	-0.280108	0.0168971
P27773	PDIA3_MOUSE	0.8125	-0.29956	0.0126501
P08003	PDIA4_MOUSE	0.791045	-0.338169	0.0128211
Q922R8	PDIA6_MOUSE	0.671875	-0.573735	0.0434849
Q8BG81	PDIP3_MOUSE	0.741007	-0.432441	0.0204025
Q8BFP9	PDK1_MOUSE	0.888	-0.171368	0.231373
Q9JK42	PDK2_MOUSE	0.798246	-0.325095	0.10496
Q922H2	PDK3_MOUSE	0.844828	-0.243271	0.0214713
O70400	PDLI1_MOUSE	0.88806	-0.171271	0.262952
Q8CI51	PDLI5_MOUSE	0.814516	-0.295985	0.0480878
Q9Z2A0	PDPK1_MOUSE	0.808	-0.307573	0.0187289
Q8K183	PDXK_MOUSE	0.817391	-0.290901	0.0162536
Q62048	PEA15_MOUSE	0.84375	-0.245112	0.178419
P70296	PEBP1_MOUSE	0.776923	-0.364156	0.0206603
Q80X73	PELO_MOUSE	0.859155	-0.21901	0.00711067
Q9DBD5	PELP1_MOUSE	0.723757	-0.466423	0.0486939
Q11136	PEPD_MOUSE	0.92	-0.120294	0.36502
P35419	PERT_MOUSE	0.680556	-0.555215	0.0248148
Q8C437	PEX5R_MOUSE	0.82963	-0.269461	0.113301
O70591	PFD2_MOUSE	0.885496	-0.175442	0.102633
P12382	PFKAL_MOUSE	0.758333	-0.399096	0.0378904
P47857	PFKAM_MOUSE	0.773438	-0.370643	0.0337177
Q9WUA3	PFKAP_MOUSE	0.801653	-0.31895	0.0409103
Q9DBJ1	PGAM1_MOUSE	0.941667	-0.0867116	0.514666
O70250	PGAM2_MOUSE	0.842105	-0.247928	0.0598731
Q8BX10	PGAM5_MOUSE	0.975	-0.0365259	0.610999
D3YZI9	PGBD5_MOUSE	0.875	-0.192645	0.196019
Q61282	PGCA_MOUSE	0.805085	-0.312787	0.0167179
Q61361	PGCB_MOUSE	0.778689	-0.360882	0.0166124
P09411	PGK1_MOUSE	0.789062	-0.341789	0.011154
Q9D0F9	PGM1_MOUSE	0.783784	-0.351472	0.0174406
Q8CAA7	PGM2L_MOUSE	0.891473	-0.165737	0.0596899
Q8CHP8	PGP_MOUSE	0.745763	-0.423211	0.0315406
O55022	PGRC1_MOUSE	0.856	-0.224317	0.0568349
P28653	PGS1_MOUSE	0.839416	-0.252542	0.0650522
Q9JHK4	PGTA_MOUSE	0.839623	-0.252187	0.144518
Q2M3X8	PHAR1_MOUSE	0.811966	-0.300509	0.0219133
Q8BYK5	PHAR3_MOUSE	0.906977	-0.140863	0.293982
P67778	PHB_MOUSE	0.823529	-0.280108	0.0478485
O35129	PHB2_MOUSE	0.878788	-0.186413	0.192835
Q80TL4	PHF24_MOUSE	0.8	-0.321928	0.0387206
Q8BGT8	PHIPL_MOUSE	0.777778	-0.36257	0.0527343
Q6PDH0	PHLB1_MOUSE	0.752066	-0.411069	0.155281
O70362	PHLD_MOUSE	0.755556	-0.40439	0.0241333
Q8CHE4	PHLP1_MOUSE	0.769231	-0.378512	0.145443
Q6PEB6	PHOCN_MOUSE	0.86087	-0.216133	0.12917
Q8R2H9	PHOP1_MOUSE	0.911111	-0.134301	0.22806
Q9DAK9	PHP14_MOUSE	0.917293	-0.124545	0.167117
Q8K0S0	PHYIP_MOUSE	0.748148	-0.418604	0.0958829
O70172	PI42A_MOUSE	0.801527	-0.319177	0.0129956
Q80XI4	PI42B_MOUSE	0.824818	-0.277853	0.424191
Q91XU3	PI42C_MOUSE	0.791667	-0.337035	0.095133
Q8BKC8	PI4KB_MOUSE	0.876033	-0.190943	0.308217
P70182	PI51A_MOUSE	0.850746	-0.233199	0.116833
O70161	PI51C_MOUSE	0.858333	-0.22039	0.0438549
P59644	PI5PA_MOUSE	0.883333	-0.17897	0.494969
Q7M6Y3	PICAL_MOUSE	0.841667	-0.248679	0.00538676
P23506	PIMT_MOUSE	0.88189	-0.18133	0.0293278
Q9QUR7	PIN1_MOUSE	0.851562	-0.231816	0.00647348
Q9CWW6	PIN4_MOUSE	0.875	-0.192645	0.204714
O35691	PININ_MOUSE	0.816794	-0.291956	0.0135649
Q91WE2	PIP30_MOUSE	0.857143	-0.222392	0.0550804
P53810	PIPNA_MOUSE	0.760684	-0.394631	0.0316102
P53811	PIPNB_MOUSE	0.698413	-0.517848	0.0601032
Q9D711	PIR_MOUSE	0.921875	-0.117357	0.207085
Q8K4R4	PITC1_MOUSE	0.886179	-0.17433	0.0785056
Q8BWR2	PITH1_MOUSE	0.887218	-0.172639	0.0197937
O35954	PITM1_MOUSE	0.862903	-0.212729	0.0990625
Q6ZPQ6	PITM2_MOUSE	0.829268	-0.270089	0.0288654
Q8BUL6	PKHA1_MOUSE	0.818182	-0.289507	0.112921
Q68FH0	PKP4_MOUSE	0.929134	-0.106042	0.219086
O35083	PLCA_MOUSE	0.846154	-0.241008	0.0159027
Q9Z1B3	PLCB1_MOUSE	0.773438	-0.370643	0.0236132
Q8R3B1	PLCD1_MOUSE	0.934426	-0.0978473	0.731681
A2AP18	PLCH2_MOUSE	0.828125	-0.27208	0.0509081
Q3USB7	PLCL1_MOUSE	0.942675	-0.0851674	0.83663
Q8K394	PLCL2_MOUSE	0.786325	-0.346803	0.0632491
O35405	PLD3_MOUSE	0.913386	-0.130704	0.201834
Q9QXS1	PLEC_MOUSE	0.856	-0.224317	0.0136837
Q9DCU2	PLLP_MOUSE	0.789062	-0.341789	0.0283336
Q9Z2Y8	PLPHP_MOUSE	0.825397	-0.27684	0.0230639
A2AJ88	PLPL7_MOUSE	0.694737	-0.525461	0.0640434
Q8K1N1	PLPL8_MOUSE	0.782258	-0.354283	0.0500412
P60487	PLPP_MOUSE	0.822581	-0.281771	0.0168558
Q99JY8	PLPP3_MOUSE	0.89313	-0.163058	0.129846
Q7TPB0	PLPR3_MOUSE	0.842105	-0.247928	0.170701
Q7TME0	PLPR4_MOUSE	0.801724	-0.318822	0.0262639
Q61233	PLSL_MOUSE	0.900709	-0.150867	0.0892211
Q99K51	PLST_MOUSE	0.77193	-0.373458	0.0266025
P70206	PLXA1_MOUSE	0.9	-0.152003	0.318689
P70207	PLXA2_MOUSE	0.9	-0.152003	0.318689
Q80UG2	PLXA4_MOUSE	0.9	-0.152003	0.318689
B2RXS4	PLXB2_MOUSE	0.780822	-0.356935	0.11974
P15327	PMGE_MOUSE	0.709677	-0.494765	0.00293783
O35621	PMM1_MOUSE	0.904762	-0.14439	0.0954191
Q9Z2M7	PMM2_MOUSE	0.791304	-0.337695	0.1903
Q80VM8	PNM8A_MOUSE	1.125	0.169925	0.179458
Q91XF0	PNPO_MOUSE	0.867257	-0.205469	0.108453
Q9QY81	PO210_MOUSE	0.920354	-0.119739	0.350101
Q62087	PON3_MOUSE	0.916031	-0.126532	0.116412
Q3UMT1	PP12C_MOUSE	0.853659	-0.228269	0.0494589
P62137	PP1A_MOUSE	0.870968	-0.199309	0.0137863
P62141	PP1B_MOUSE	0.787402	-0.344828	0.0461945
P63087	PP1G_MOUSE	0.885496	-0.175442	0.267438
Q3UM45	PP1R7_MOUSE	0.873874	-0.194503	0.14993
P63330	PP2AA_MOUSE	0.860656	-0.216492	0.0682933
P62715	PP2AB_MOUSE	0.860656	-0.216492	0.0682933
P63328	PP2BA_MOUSE	0.717949	-0.478047	0.0294749
P48453	PP2BB_MOUSE	0.822034	-0.28273	0.0217653
Q0VGB7	PP4R2_MOUSE	0.95082	-0.0727563	0.46785
Q8R3Q2	PP6R2_MOUSE	0.965812	-0.0501858	0.512289
Q9D358	PPAC_MOUSE	0.897638	-0.155795	0.282035
Q8C167	PPCEL_MOUSE	0.711864	-0.490326	0.0576183
P16675	PPGB_MOUSE	0.761905	-0.392317	0.0719332
P17742	PPIA_MOUSE	0.816176	-0.293047	0.0211542
P24369	PPIB_MOUSE	0.857143	-0.222392	0.0377411
Q9CR16	PPID_MOUSE	0.775194	-0.367371	0.0310902
Q99KR7	PPIF_MOUSE	0.826446	-0.275007	0.0113414
P49443	PPM1A_MOUSE	0.736434	-0.441372	0.0870018
Q80TL0	PPM1E_MOUSE	0.756303	-0.402965	0.0319705
Q8CGA0	PPM1F_MOUSE	0.737288	-0.4397	0.0688671
Q61074	PPM1G_MOUSE	0.858268	-0.2205	0.089843
Q3UYC0	PPM1H_MOUSE	0.793388	-0.333901	0.0212458
Q8BVQ5	PPME1_MOUSE	0.816	-0.293359	0.0252293
Q60676	PPP5_MOUSE	0.826446	-0.275007	0.0240514
Q9CQR6	PPP6_MOUSE	0.88189	-0.18133	0.0205044
Q9ERT9	PPR1A_MOUSE	0.896552	-0.157541	0.0153626
Q60829	PPR1B_MOUSE	0.985714	-0.0207586	0.809781
Q3TDD9	PPR21_MOUSE	0.969466	-0.0447383	0.682844
Q68FM6	PPR29_MOUSE	0.930233	-0.104337	0.156794
Q9JIG4	PPR3F_MOUSE	0.919118	-0.121679	0.435948
O88531	PPT1_MOUSE	0.888325	-0.170841	0.125858
O55103	PRAX_MOUSE	0.80531	-0.312384	0.0333253
Q7TSC1	PRC2A_MOUSE	0.834711	-0.260652	0.0151758
Q7TPM1	PRC2B_MOUSE	0.864407	-0.210218	0.104574
Q3TLH4	PRC2C_MOUSE	0.823077	-0.280901	0.0151485
P35700	PRDX1_MOUSE	0.785714	-0.347923	0.0218169
Q61171	PRDX2_MOUSE	0.826772	-0.274439	0.00554734
P20108	PRDX3_MOUSE	0.907407	-0.140178	0.111833
P99029	PRDX5_MOUSE	0.867769	-0.204618	0.022787
O08709	PRDX6_MOUSE	0.82906	-0.270452	0.0179268
Q8R107	PRLD1_MOUSE	0.90678	-0.141176	0.00188297
P62962	PROF1_MOUSE	0.75	-0.415037	0.0428527
Q9JJV2	PROF2_MOUSE	0.743802	-0.42701	0.0449343
Q99KP6	PRP19_MOUSE	0.754237	-0.40691	0.00044868
Q91YR7	PRP6_MOUSE	0.808219	-0.307182	0.0202519
Q99PV0	PRP8_MOUSE	0.754237	-0.40691	0.0162764
Q922U1	PRPF3_MOUSE	0.84252	-0.247218	0.0411236
Q3UPH1	PRRC1_MOUSE	0.840909	-0.249978	0.00542102
E9PUL5	PRRT2_MOUSE	0.761468	-0.393145	0.103675
Q6PE13	PRRT3_MOUSE	0.825	-0.277534	0.0142103
P62334	PRS10_MOUSE	0.872881	-0.196143	0.0374454
Q9DAA4	PRS37_MOUSE	0.754545	-0.40632	0.0201429
P62192	PRS4_MOUSE	0.8	-0.321928	0.0114231
Q920S2	PRS41_MOUSE	0.833333	-0.263034	0.111786
Q9D9M0	PRS52_MOUSE	0.627451	-0.672425	0.0900078
O88685	PRS6A_MOUSE	0.820312	-0.285754	0.00679719
P54775	PRS6B_MOUSE	0.806452	-0.31034	0.0143814
P46471	PRS7_MOUSE	0.884615	-0.176878	0.00816857
P62196	PRS8_MOUSE	0.834646	-0.260764	0.045311
Q9ESD1	PRSS8_MOUSE	0.75	-0.415037	0.0467275
Q2EY15	PRTG_MOUSE	0.834437	-0.261125	0.120788
P32848	PRVA_MOUSE	0.851485	-0.231947	0.00588761
Q11011	PSA_MOUSE	0.85	-0.234465	0.0518999
Q9R1P4	PSA1_MOUSE	0.808333	-0.306978	0.0423244
P49722	PSA2_MOUSE	0.827869	-0.272526	0.013382
O70435	PSA3_MOUSE	0.866667	-0.206451	0.0141523
Q9R1P0	PSA4_MOUSE	0.788618	-0.342602	0.0300246
Q9Z2U1	PSA5_MOUSE	0.870229	-0.200533	0.023911
Q9QUM9	PSA6_MOUSE	0.829457	-0.26976	0.00861
Q9Z2U0	PSA7_MOUSE	0.878049	-0.187627	0.0277263
Q9R1P1	PSB3_MOUSE	0.834711	-0.260652	0.033124
P99026	PSB4_MOUSE	0.84375	-0.245112	0.016218
O55234	PSB5_MOUSE	0.84	-0.251539	0.0240654
Q60692	PSB6_MOUSE	0.854839	-0.226276	0.0471117
P70195	PSB7_MOUSE	0.626984	-0.673499	0.045346
Q5DTT2	PSD1_MOUSE	0.878261	-0.187279	0.0470573
Q9WVJ2	PSD13_MOUSE	0.661017	-0.597241	0.0744203
Q2PFD7	PSD3_MOUSE	0.857143	-0.222392	0.013937
Q99JF8	PSIP1_MOUSE	0.769231	-0.378512	0.00369394
Q3TXS7	PSMD1_MOUSE	0.772358	-0.372659	0.0277889
Q8VDM4	PSMD2_MOUSE	0.815126	-0.294905	0.0628445
P14685	PSMD3_MOUSE	0.897059	-0.156726	0.125417
O35226	PSMD4_MOUSE	0.820312	-0.285754	0.0279412
Q8BJY1	PSMD5_MOUSE	1	0	0.996677
P26516	PSMD7_MOUSE	0.838235	-0.254573	0.0145836
Q9CX56	PSMD8_MOUSE	0.870968	-0.199309	0.0298422
Q9CR00	PSMD9_MOUSE	0.764706	-0.387023	0.00527387
Q8BHL8	PSMF1_MOUSE	0.955556	-0.0655883	0.871511
Q8R326	PSPC1_MOUSE	0.72	-0.473931	0.0397958
O09114	PTGDS_MOUSE	0.880952	-0.182864	0.111702
Q8BGC4	PTGR3_MOUSE	0.832061	-0.265239	0.0162328
Q8R2Y8	PTH2_MOUSE	0.853846	-0.227952	0.0557863
Q9D0J8	PTMS_MOUSE	0.924242	-0.113657	0.129235
P63089	PTN_MOUSE	0.793388	-0.333901	0.00548825
P35235	PTN11_MOUSE	0.674074	-0.569021	0.0502011
Q6PB44	PTN23_MOUSE	0.856	-0.224317	0.0397831
P54830	PTN5_MOUSE	0.96124	-0.0570309	0.751513
P80560	PTPR2_MOUSE	0.789062	-0.341789	0.0176009
Q64487	PTPRD_MOUSE	0.838983	-0.253286	0.0272161
B0V2N1	PTPRS_MOUSE	0.822581	-0.281771	0.018759
B9EKR1	PTPRZ_MOUSE	0.82963	-0.269461	0.0452149
Q3UEB3	PUF60_MOUSE	0.815126	-0.294905	0.0566382
Q80U78	PUM1_MOUSE	0.860294	-0.217098	0.0607643
Q64737	PUR2_MOUSE	0.806452	-0.31034	0.0453816
Q5SUR0	PUR4_MOUSE	0.80303	-0.316474	0.0169198
Q9DCL9	PUR6_MOUSE	1.42424	0.510195	0.140287
Q9CWJ9	PUR9_MOUSE	0.818898	-0.288245	0.0170496
P42669	PURA_MOUSE	0.827869	-0.272526	0.0828356
P28650	PURA1_MOUSE	0.820896	-0.284729	0.0655666
P46664	PURA2_MOUSE	0.834711	-0.260652	0.0043005
O35295	PURB_MOUSE	0.795276	-0.330473	0.0213127
Q69Z61	PWP2A_MOUSE	0.822222	-0.2824	0.326034
Q9CYH2	PXL2A_MOUSE	0.811966	-0.300509	0.0985378
Q9DB60	PXL2B_MOUSE	0.9	-0.152003	0.0400531
Q05920	PYC_MOUSE	0.782258	-0.354283	0.0171722
Q8CI94	PYGB_MOUSE	0.828125	-0.27208	0.0103191
[truncated: 815 more rows]

## Sheet: Table S3 Tg-CPE NonTg-GFP
Accession	Gene Name	Ratio TG-CPE/WT-GFP	Log2Ratio	p-value
A2AHG0	LZTS3_MOUSE	NaN	Nan	NaN
Q8BN59	LARP6_MOUSE	256	8	0.436588
Q3UD82	PARP8_MOUSE	256	8	0.436588
P61750	ARF4_MOUSE	256	8	0.436588
Human_four_repeat		2.55	1.3505	0.00032435
P01864	GCAB_MOUSE	2.33	1.22033	0.000952196
tr	F6TQW2	2.33	1.22033	0.000952196
A2AAJ9	OBSCN_MOUSE	2.32	1.21412	0.0994767
Q9R098	HGFA_MOUSE	2.11	1.07724	0.226961
Q6ZQH8	NU188_MOUSE	2.08	1.05658	0.00725959
Q9R1Y5	HIC1_MOUSE	2.07	1.04963	0.00173973
Q8C7V3	UTP15_MOUSE	2.04	1.02857	0.158318
tr	Q91XL1	1.97	0.978196	0.00409005
Q8BPM6	RIC3_MOUSE	1.96	0.970854	0.314299
Q80U12	SGSM2_MOUSE	1.88	0.910733	0.0266935
Q8CFW1	ANO2_MOUSE	1.85	0.887525	0.0148649
Q9QXA5	LSM4_MOUSE	1.83	0.871844	0.241401
Q61139	PCSK7_MOUSE	1.8	0.847997	0.123305
E9PX95	ABCAH_MOUSE	1.76	0.815575	0.000575727
O88531	PPT1_MOUSE	1.75	0.807355	0.00285881
Q60596	XRCC1_MOUSE	1.74	0.799087	0.199878
Q69ZX8	ABLM3_MOUSE	1.73	0.790772	0.00319171
P01592	IGJ_MOUSE	1.73	0.790772	0.010732
P04370	MBP_MOUSE	1.72	0.782409	0.00586557
P97868	RBBP6_MOUSE	1.72	0.782409	0.150763
tr	A0A075B5Y2	1.71	0.773996	0.00116511
tr	A0A0B4J1J7	1.71	0.773996	0.00116511
tr	A0A075B5Y6	1.71	0.773996	0.00116511
tr	A0A571BEL3	1.71	0.773996	0.152979
P59240	NPHP4_MOUSE	1.71	0.773996	0.0547523
tr	Q6XPS7	1.68	0.748461	0.0111562
Q61387	COX7R_MOUSE	1.66	0.731183	0.00377987
P35436	NMDE1_MOUSE	1.64	0.713696	0.051505
D3YXJ0	DGKH_MOUSE	1.63	0.704872	0.0577254
Q09XV5	CHD8_MOUSE	1.63	0.704872	0.274642
tr	V9GX34	1.63	0.704872	0.00574105
Q9JK48	SHLB1_MOUSE	1.62	0.695994	0.186987
Q80VJ8	KASH5_MOUSE	1.6	0.678072	0.0621492
P16283	B3A3_MOUSE	1.59	0.669027	0.0450685
P06330	HVM51_MOUSE	1.59	0.669027	0.00442744
tr	A0A075B5V0	1.59	0.669027	0.00442744
tr	A0A075B5V6	1.59	0.669027	0.00442744
tr	A0A075B5V1	1.59	0.669027	0.00442744
P01758	HVM14_MOUSE	1.59	0.669027	0.00442744
P22907	HEM3_MOUSE	1.58	0.659925	0.00371292
Q8BL99	DOP1_MOUSE	1.57	0.650765	0.0175304
tr	A0A1Y7VKY1	1.56	0.641546	0.143164
P62270	RS18_MOUSE	1.56	0.641546	0.143164
tr	F6YVP7	1.56	0.641546	0.143164
F6W8I0	YJEN3_MOUSE	1.56	0.641546	0.166014
tr	A0A571BGC3	1.55	0.632268	0.0930552
Q9EP75	CP4FE_MOUSE	1.55	0.632268	0.098758
Q9JI91	ACTN2_MOUSE	1.54	0.62293	0.0226068
Q9JIA1	LGI1_MOUSE	1.54	0.62293	0.127871
Q00897	A1AT4_MOUSE	1.53	0.613532	0.00200752
Q61646	HPT_MOUSE	1.52	0.604071	0.00639154
P35803	GPM6B_MOUSE	1.52	0.604071	0.0220538
P09581	CSF1R_MOUSE	1.52	0.604071	0.0507744
P10711	TCEA1_MOUSE	1.52	0.604071	0.0990563
Q1EG27	MYO3B_MOUSE	1.52	0.604071	0.22007
Q8C0C7	SYFA_MOUSE	1.51	0.594549	0.00422996
tr	A2AHY8	1.51	0.594549	0.132741
Q8N7N5	DCAF8_MOUSE	1.51	0.594549	0.132741
P68134	ACTS_MOUSE	1.5	0.584963	0.00547066
P68033	ACTC_MOUSE	1.5	0.584963	0.00547066
P19324	SERPH_MOUSE	1.5	0.584963	0.0370506
Q8C170	MYO9A_MOUSE	1.5	0.584963	0.118374
Q80YT7	MYOME_MOUSE	1.5	0.584963	0.0150009
Q8BYA0	TBCD_MOUSE	1.49	0.575312	0.0316147
P29533	VCAM1_MOUSE	1.49	0.575312	0.0521534
Q91X58	ZFN2B_MOUSE	1.48	0.565597	0.0507422
Q3USB7	PLCL1_MOUSE	1.48	0.565597	0.00906022
Q8K330	SSH3_MOUSE	1.48	0.565597	0.0459346
Q6DFW5	AT11B_MOUSE	1.48	0.565597	0.0221104
Q8WTY4	CPIN1_MOUSE	1.47	0.555816	0.0390627
Q8BG87	TET3_MOUSE	1.47	0.555816	0.0614545
Q80V31	CE104_MOUSE	1.47	0.555816	0.0334388
Q69ZF3	GBA2_MOUSE	1.45	0.536053	0.31112
tr	F6VS78	1.45	0.536053	0.0254208
Q9CR09	UFC1_MOUSE	1.45	0.536053	0.0621268
Q00898	A1AT5_MOUSE	1.44	0.526069	0.00299584
Q80V26	IMPA3_MOUSE	1.44	0.526069	0.0245652
Q9ESU6	BRD4_MOUSE	1.44	0.526069	0.238418
P08032	SPTA1_MOUSE	1.44	0.526069	0.0862581
P57746	VATD_MOUSE	1.43	0.516015	0.0797374
Q920M7	SYT17_MOUSE	1.43	0.516015	0.0285751
tr	F8VPU6	1.43	0.516015	0.0875534
tr	E9Q8F8	1.43	0.516015	0.0607894
tr	A6ZI46	1.42	0.505891	0.0120995
Q9Z2Y3	HOME1_MOUSE	1.42	0.505891	0.217272
Q9ET43	CLD12_MOUSE	1.42	0.505891	0.0186758
Q6NS82	RETR2_MOUSE	1.42	0.505891	0.259742
Q810S1	MCUB_MOUSE	1.42	0.505891	0.0423449
E9Q4F7	ANR11_MOUSE	1.41	0.495695	0.319552
O54890	ITB3_MOUSE	1.41	0.495695	0.0436706
P20662	ZFY2_MOUSE	1.41	0.495695	0.129045
P58771	TPM1_MOUSE	1.4	0.485427	0.102444
P63323	RS12_MOUSE	1.4	0.485427	0.0121632
P97461	RS5_MOUSE	1.4	0.485427	0.0501836
Q6NSV7	F149B_MOUSE	1.4	0.485427	0.0687516
Q8R0G7	SPNS1_MOUSE	1.4	0.485427	0.0970126
Q9CQV8	1433B_MOUSE	1.39	0.475085	0.144815
O08992	SDCB1_MOUSE	1.39	0.475085	0.0639683
Q60603	KCNH1_MOUSE	1.39	0.475085	0.0537216
Q9JL56	GDE1_MOUSE	1.39	0.475085	0.00993653
Q3UHH1	ZSWM8_MOUSE	1.39	0.475085	0.149215
A6H6Q4	CS071_MOUSE	1.39	0.475085	0.0211093
Q60829	PPR1B_MOUSE	1.38	0.464668	0.013357
P97760	RPB3_MOUSE	1.38	0.464668	0.0427262
tr	A0A338P719	1.38	0.464668	0.193678
P52825	CPT2_MOUSE	1.37	0.454176	0.037127
Q8K4M5	COMD1_MOUSE	1.37	0.454176	0.0987041
Q99MD6	TRXR3_MOUSE	1.37	0.454176	0.325744
P21619	LMNB2_MOUSE	1.36	0.443607	0.0116904
Q9CQI3	GMFB_MOUSE	1.36	0.443607	0.0598672
P47867	SCG3_MOUSE	1.36	0.443607	0.0364877
O70152	DPM1_MOUSE	1.36	0.443607	0.190957
Q00899	TYY1_MOUSE	1.36	0.443607	0.0209859
P99028	QCR6_MOUSE	1.35	0.432959	0.0585785
Q91X72	HEMO_MOUSE	1.35	0.432959	0.0308439
P50608	FMOD_MOUSE	1.35	0.432959	0.141179
O35988	SDC4_MOUSE	1.35	0.432959	0.0688373
Q3UIU2	NDUB6_MOUSE	1.34	0.422233	0.00145655
tr	D3Z2H9	1.33	0.411426	0.105033
P0C0S6	H2AZ_MOUSE	1.33	0.411426	0.0942024
Q3THW5	H2AV_MOUSE	1.33	0.411426	0.0942024
P54254	ATX1_MOUSE	1.33	0.411426	0.0555577
O08908	P85B_MOUSE	1.33	0.411426	0.108195
Q99NH0	ANR17_MOUSE	1.33	0.411426	0.151155
P70227	ITPR3_MOUSE	1.33	0.411426	0.302722
A2AUM9	CE152_MOUSE	1.33	0.411426	0.279809
Q9JIC3	DCR1A_MOUSE	1.33	0.411426	0.218676
Q9R087	GPC6_MOUSE	1.33	0.411426	0.0309413
Q9CPV4	GLOD4_MOUSE	1.32	0.400538	0.0133249
P84086	CPLX2_MOUSE	1.32	0.400538	0.134941
P12023	A4_MOUSE	1.32	0.400538	0.051868
Human_APP695_SweKM670/671NL		1.32	0.400538	0.051868
APP695		1.32	0.400538	0.051868
Q9CPT4	MYDGF_MOUSE	1.32	0.400538	0.0687284
Q9R1V4	ADA11_MOUSE	1.32	0.400538	0.105212
B2RXC1	TPC11_MOUSE	1.32	0.400538	0.30021
Q9CY62	RN181_MOUSE	1.32	0.400538	0.0190346
Q8VDC0	SYLM_MOUSE	1.32	0.400538	0.0139248
Q7TSY8	SGO2_MOUSE	1.32	0.400538	0.0235151
Q61545	EWS_MOUSE	1.32	0.400538	0.0185104
Q60841	RELN_MOUSE	1.32	0.400538	0.104409
P08752	GNAI2_MOUSE	1.31	0.389567	0.0512577
P54227	STMN1_MOUSE	1.31	0.389567	0.234535
Q9CYW4	HDHD3_MOUSE	1.31	0.389567	0.0360946
Q8VHP7	ILEUB_MOUSE	1.31	0.389567	0.0632303
Q9D154	ILEUA_MOUSE	1.31	0.389567	0.0632303
Q5SV42	ILEUC_MOUSE	1.31	0.389567	0.0632303
Q8BMJ3	IF1AX_MOUSE	1.31	0.389567	0.0187278
Q60872	IF1A_MOUSE	1.31	0.389567	0.0187278
P34914	HYES_MOUSE	1.31	0.389567	0.0547946
Q9DBD5	PELP1_MOUSE	1.31	0.389567	0.147432
Q8CFZ5	S22AC_MOUSE	1.31	0.389567	0.124297
Q8BMS1	ECHA_MOUSE	1.3	0.378512	0.132322
P68254	1433T_MOUSE	1.3	0.378512	0.0981701
O54724	CAVN1_MOUSE	1.3	0.378512	0.0835888
P62835	RAP1A_MOUSE	1.3	0.378512	0.102794
Q9CPX6	ATG3_MOUSE	1.3	0.378512	0.0280577
Q9WUL7	ARL3_MOUSE	1.3	0.378512	0.103179
O35286	DHX15_MOUSE	1.3	0.378512	0.169577
Q8VDS4	RPR1A_MOUSE	1.3	0.378512	0.0177164
P67871	CSK2B_MOUSE	1.3	0.378512	0.0970171
P55096	ABCD3_MOUSE	1.3	0.378512	0.0549754
Q80WQ8	M18BP_MOUSE	1.3	0.378512	0.225279
P70257	NFIX_MOUSE	1.3	0.378512	0.452187
Q9DCT8	CRIP2_MOUSE	1.29	0.367371	0.0433086
P48678	LMNA_MOUSE	1.29	0.367371	0.0566859
Q8C145	S39A6_MOUSE	1.29	0.367371	0.0192454
Q9R0H0	ACOX1_MOUSE	1.29	0.367371	0.0157554
Q8K221	ARFP2_MOUSE	1.29	0.367371	0.138222
Q99LB7	SARDH_MOUSE	1.29	0.367371	0.0254748
Q3UH60	DIP2B_MOUSE	1.29	0.367371	0.0401095
Q8BLA8	TRPA1_MOUSE	1.29	0.367371	0.125707
Q8BH86	GLUCM_MOUSE	1.29	0.367371	0.088696
Q60847	COCA1_MOUSE	1.29	0.367371	0.0982183
Q8BHL8	PSMF1_MOUSE	1.29	0.367371	0.407557
Q9D1X0	NOL3_MOUSE	1.28	0.356144	0.0199407
Q9D855	QCR7_MOUSE	1.28	0.356144	0.273816
Q99LE6	ABCF2_MOUSE	1.28	0.356144	0.201456
Q8BSS9	LIPA2_MOUSE	1.28	0.356144	0.0377929
O35643	AP1B1_MOUSE	1.28	0.356144	0.1742
P55821	STMN2_MOUSE	1.28	0.356144	0.107066
Q6ZWV7	RL35_MOUSE	1.28	0.356144	0.221307
Q9QXV0	PCS1N_MOUSE	1.28	0.356144	0.156332
P97291	CADH8_MOUSE	1.28	0.356144	0.167009
Q99K46	UBP11_MOUSE	1.28	0.356144	0.301369
Q3THK3	T2FA_MOUSE	1.28	0.356144	0.113714
Q7TPB0	PLPR3_MOUSE	1.28	0.356144	0.0151413
Q9D8B3	CHM4B_MOUSE	1.28	0.356144	0.164666
Q9D7F7	CHM4C_MOUSE	1.28	0.356144	0.164666
Q6DFV7	NCOA7_MOUSE	1.28	0.356144	0.0670488
O35066	KIF3C_MOUSE	1.28	0.356144	0.30902
P60894	GPR85_MOUSE	1.28	0.356144	0.0720717
Q6PGA0	RCOR3_MOUSE	1.28	0.356144	0.216733
Q3KNJ2	NHEJ1_MOUSE	1.28	0.356144	0.0188098
Q03517	SCG2_MOUSE	1.27	0.344828	0.0589844
Q9D8X2	CC124_MOUSE	1.27	0.344828	0.119482
P68181	KAPCB_MOUSE	1.27	0.344828	0.0443242
Q9CZA6	NDE1_MOUSE	1.27	0.344828	0.15083
Q3TDD9	PPR21_MOUSE	1.27	0.344828	0.0299658
Q8BHW2	OSCP1_MOUSE	1.27	0.344828	0.023318
Q61233	PLSL_MOUSE	1.27	0.344828	0.038811
tr	B8QI36	1.27	0.344828	0.065666
Q9CPW2	FDX2_MOUSE	1.27	0.344828	0.233646
P83940	ELOC_MOUSE	1.27	0.344828	0.137043
B1ARD6	SLFN9_MOUSE	1.27	0.344828	0.289042
A2BE28	LAS1L_MOUSE	1.27	0.344828	0.141928
Q6IMF0	KRT87_MOUSE	1.27	0.344828	0.237922
tr	E9Q1Y9	1.27	0.344828	0.237922
Q9ERE2	KRT81_MOUSE	1.27	0.344828	0.237922
P97861	KRT86_MOUSE	1.27	0.344828	0.237922
Q99N32	KLOTB_MOUSE	1.27	0.344828	0.043528
Q3UJB9	EDC4_MOUSE	1.27	0.344828	0.142831
Q3UHK6	TEN4_MOUSE	1.27	0.344828	0.136987
Q8BQR4	KANL2_MOUSE	1.27	0.344828	0.0506133
tr	A8DUK4	1.26	0.333424	0.139139
P03995	GFAP_MOUSE	1.26	0.333424	0.058643
P18760	COF1_MOUSE	1.26	0.333424	0.0950232
Q8K2T1	NMRL1_MOUSE	1.26	0.333424	0.0425023
Q925E7	2ABD_MOUSE	1.26	0.333424	0.0457579
Q9DCH4	EIF3F_MOUSE	1.26	0.333424	0.201974
P21460	CYTC_MOUSE	1.26	0.333424	0.111868
P19157	GSTP1_MOUSE	1.26	0.333424	0.0886632
Q810A7	DDX42_MOUSE	1.26	0.333424	0.0503514
Q60973	RBBP7_MOUSE	1.26	0.333424	0.102023
Q9CWW6	PIN4_MOUSE	1.26	0.333424	0.227725
Q3UHC2	LRRK1_MOUSE	1.26	0.333424	0.0458508
Q8C0D5	EFL1_MOUSE	1.26	0.333424	0.168344
Q9ESN9	JIP3_MOUSE	1.26	0.333424	0.0838001
Q2EY15	PRTG_MOUSE	1.26	0.333424	0.951129
Q80VM8	PNM8A_MOUSE	1.26	0.333424	0.0235381
tr	B2RW11	1.26	0.333424	0.248967
Q9DAH2	ZNRF4_MOUSE	1.26	0.333424	0.0525195
tr	F7B5D6	1.26	0.333424	0.174407
P50518	VATE1_MOUSE	1.25	0.321928	0.49173
P20152	VIME_MOUSE	1.25	0.321928	0.0424532
Q9JHI5	IVD_MOUSE	1.25	0.321928	0.0402816
Q9D1R9	RL34_MOUSE	1.25	0.321928	0.255148
P23927	CRYAB_MOUSE	1.25	0.321928	0.25287
Q99LD8	DDAH2_MOUSE	1.25	0.321928	0.06856
Q8BFQ8	GALD1_MOUSE	1.25	0.321928	0.0198897
Q9DCS9	NDUBA_MOUSE	1.25	0.321928	0.0398212
Q8K1A6	C2D1A_MOUSE	1.25	0.321928	0.0467415
Q3TCJ1	ABRX2_MOUSE	1.25	0.321928	0.08956
O55091	IMPCT_MOUSE	1.25	0.321928	0.0417523
Q921F4	HNRLL_MOUSE	1.25	0.321928	0.0262274
Q91WU5	AS3MT_MOUSE	1.25	0.321928	0.137917
tr	E9Q1F5	1.25	0.321928	0.160155
Q9JIG4	PPR3F_MOUSE	1.25	0.321928	0.127449
Q8CAK3	SHFL_MOUSE	1.25	0.321928	0.0908589
P49070	CAMLG_MOUSE	1.25	0.321928	0.0830458
Q6IRU2	TPM4_MOUSE	1.25	0.321928	0.0662622
Q3V1L4	5NTC_MOUSE	1.25	0.321928	0.0300347
S4R1M9	OSB10_MOUSE	1.25	0.321928	0.241401
Q9JIK9	RT34_MOUSE	1.25	0.321928	0.167426
Q99PE8	ABCG5_MOUSE	1.25	0.321928	0.167426
O88327	CTNL1_MOUSE	1.25	0.321928	0.0297345
Q920S2	PRS41_MOUSE	1.25	0.321928	0.157077
P70696	H2B1A_MOUSE	1.24	0.31034	0.0849388
P21107	TPM3_MOUSE	1.24	0.31034	0.126708
P26883	FKB1A_MOUSE	1.24	0.31034	0.14281
Q9CWS0	DDAH1_MOUSE	1.24	0.31034	0.039016
O54829	RGS7_MOUSE	1.24	0.31034	0.102448
P63040	CPLX1_MOUSE	1.24	0.31034	0.318168
P14733	LMNB1_MOUSE	1.24	0.31034	0.044361
Q8CAK1	CAF17_MOUSE	1.24	0.31034	0.0627017
Q9CQ69	QCR8_MOUSE	1.24	0.31034	0.182063
Q8BGX2	TIM29_MOUSE	1.24	0.31034	0.327049
P0C192	LRC4B_MOUSE	1.24	0.31034	0.121068
Q920P3	BRNP1_MOUSE	1.24	0.31034	0.107286
Q9CPQ8	ATP5L_MOUSE	1.24	0.31034	0.205309
Q8R146	APEH_MOUSE	1.24	0.31034	0.13142
Q9QXM1	JMY_MOUSE	1.24	0.31034	0.174354
Q9Z2W0	DNPEP_MOUSE	1.24	0.31034	0.0754849
Q8BIH0	SP130_MOUSE	1.24	0.31034	0.150046
Q68FD9	K1549_MOUSE	1.24	0.31034	0.0698545
Q6NXK7	DPP10_MOUSE	1.24	0.31034	0.260173
Q8VHG2	AMOT_MOUSE	1.24	0.31034	0.0796964
Q5XJV6	LMTK3_MOUSE	1.24	0.31034	0.0785717
Q8CIQ7	DOCK3_MOUSE	1.24	0.31034	0.360455
Q9Z1L5	CA2D3_MOUSE	1.24	0.31034	0.117976
Q8CG65	SSPO_MOUSE	1.24	0.31034	0.0162149
B1AUR6	MMS22_MOUSE	1.24	0.31034	0.122906
tr	F2Z474	1.24	0.31034	0.120458
P59729	RIN3_MOUSE	1.24	0.31034	0.635516
P54830	PTN5_MOUSE	1.24	0.31034	0.194368
Q56A08	GPKOW_MOUSE	1.24	0.31034	0.277322
P19783	COX41_MOUSE	1.23	0.298658	0.132815
P51881	ADT2_MOUSE	1.23	0.298658	0.184743
Q9DCJ5	NDUA8_MOUSE	1.23	0.298658	0.394463
Q9WVK8	CP46A_MOUSE	1.23	0.298658	0.109171
Q6ZWN5	RS9_MOUSE	1.23	0.298658	0.106928
P47964	RL36_MOUSE	1.23	0.298658	0.28348
Q08274	DMWD_MOUSE	1.23	0.298658	0.034395
P70232	NCHL1_MOUSE	1.23	0.298658	0.0899022
Q8R2H9	PHOP1_MOUSE	1.23	0.298658	0.114773
Q91ZX7	LRP1_MOUSE	1.23	0.298658	0.0601033
Q9CZJ2	HS12B_MOUSE	1.23	0.298658	0.118009
Q810D6	GRWD1_MOUSE	1.23	0.298658	0.0404648
Q61147	CERU_MOUSE	1.23	0.298658	0.0552634
Q06194	FA8_MOUSE	1.23	0.298658	0.0471991
P24288	BCAT1_MOUSE	1.23	0.298658	0.0375311
E9PVA8	GCN1_MOUSE	1.23	0.298658	0.30776
Q9WUU9	GANP_MOUSE	1.23	0.298658	0.071309
Q9CQE8	RTRAF_MOUSE	1.23	0.298658	0.300971
P68510	1433F_MOUSE	1.22	0.286881	0.273355
Q9WV34	MPP2_MOUSE	1.22	0.286881	0.110387
P52503	NDUS6_MOUSE	1.22	0.286881	0.204846
Q8BWG8	ARRB1_MOUSE	1.22	0.286881	0.0849647
Q3UUI3	THEM4_MOUSE	1.22	0.286881	0.0988697
P50247	SAHH_MOUSE	1.22	0.286881	0.132154
Q9DAK9	PHP14_MOUSE	1.22	0.286881	0.103104
Q62442	VAMP1_MOUSE	1.22	0.286881	0.117409
Q9D0J8	PTMS_MOUSE	1.22	0.286881	0.0609346
O54833	CSK22_MOUSE	1.22	0.286881	0.130987
Q9CZR8	EFTS_MOUSE	1.22	0.286881	0.049452
P12849	KAP1_MOUSE	1.22	0.286881	0.187998
Q8K4G5	ABLM1_MOUSE	1.22	0.286881	0.199005
Q9JKF7	RM39_MOUSE	1.22	0.286881	0.0656409
P63054	PCP4_MOUSE	1.22	0.286881	0.0610254
Q8R0F8	FAHD1_MOUSE	1.22	0.286881	0.100191
Q3UBX0	TM109_MOUSE	1.22	0.286881	0.124145
tr	Q9CQX6	1.22	0.286881	0.162097
Q922B2	SYDC_MOUSE	1.22	0.286881	0.0421598
Q80X73	PELO_MOUSE	1.22	0.286881	0.0827241
Q03137	EPHA4_MOUSE	1.22	0.286881	0.0971144
P14685	PSMD3_MOUSE	1.22	0.286881	0.0210531
Q8C163	EXOG_MOUSE	1.22	0.286881	0.319887
F8VQB6	MYO10_MOUSE	1.22	0.286881	0.423433
Q9CQE1	NPS3B_MOUSE	1.22	0.286881	0.0625343
Q766D5	B4GN4_MOUSE	1.22	0.286881	0.216163
E9Q7G0	NUMA1_MOUSE	1.22	0.286881	0.0862832
A2APV2	FMNL2_MOUSE	1.22	0.286881	0.412606
Q9NYQ2	HAOX2_MOUSE	1.22	0.286881	0.112584
Q99KC8	VMA5A_MOUSE	1.22	0.286881	0.0448993
tr	Q9QUK9	1.21	0.275007	0.299269
P62267	RS23_MOUSE	1.21	0.275007	0.152504
Q61578	ADRO_MOUSE	1.21	0.275007	0.0789817
Q00493	CBPE_MOUSE	1.21	0.275007	0.0816845
Q5EBJ4	ERMIN_MOUSE	1.21	0.275007	0.111934
P49615	CDK5_MOUSE	1.21	0.275007	0.0980588
Q8BH57	WDR48_MOUSE	1.21	0.275007	0.181657
B2RUJ5	APBA1_MOUSE	1.21	0.275007	0.120476
Q99KE1	MAOM_MOUSE	1.21	0.275007	0.175963
P26369	U2AF2_MOUSE	1.21	0.275007	0.274378
Q61704	ITIH3_MOUSE	1.21	0.275007	0.0610942
Q68FE6	RIPR1_MOUSE	1.21	0.275007	0.0788439
Q5XG69	F169A_MOUSE	1.21	0.275007	0.0923861
Q8R1S4	MTSS1_MOUSE	1.21	0.275007	0.1039
Q8BHN7	CL029_MOUSE	1.21	0.275007	0.240381
Q7TSC3	NEK5_MOUSE	1.21	0.275007	0.223286
E9Q5M6	CFA44_MOUSE	1.21	0.275007	0.204935
Q9WU03	SPIT2_MOUSE	1.21	0.275007	0.201288
Q9EQF5	DPYS_MOUSE	1.21	0.275007	0.151658
Q6KAS7	ZN521_MOUSE	1.21	0.275007	0.15566
Q8BG19	TMTC4_MOUSE	1.21	0.275007	0.054666
Q8BWT1	THIM_MOUSE	1.2	0.263034	0.0762182
Q9D6J6	NDUV2_MOUSE	1.2	0.263034	0.0914606
Q99NE5	RIMS1_MOUSE	1.2	0.263034	0.173307
P50580	PA2G4_MOUSE	1.2	0.263034	0.0677101
P61358	RL27_MOUSE	1.2	0.263034	0.177507
P09671	SODM_MOUSE	1.2	0.263034	0.0891171
P51150	RAB7A_MOUSE	1.2	0.263034	0.0548971
Q8VHJ5	MARK1_MOUSE	1.2	0.263034	0.121822
Q6NZB0	DNJC8_MOUSE	1.2	0.263034	0.133022
P02798	MT2_MOUSE	1.2	0.263034	0.0513842
Q64010	CRK_MOUSE	1.2	0.263034	0.187853
Q9CYG7	TOM34_MOUSE	1.2	0.263034	0.0665473
Q68FM6	PPR29_MOUSE	1.2	0.263034	0.0451219
Q3THG9	AASD1_MOUSE	1.2	0.263034	0.213456
Q61290	CAC1E_MOUSE	1.2	0.263034	0.063041
Q6ZQ29	TAOK2_MOUSE	1.2	0.263034	0.10391
Q02105	C1QC_MOUSE	1.2	0.263034	0.129395
Q921Q7	RIN1_MOUSE	1.2	0.263034	0.312143
P70290	EM55_MOUSE	1.2	0.263034	0.0557753
Q9DAR7	DCPS_MOUSE	1.2	0.263034	0.231265
Q9DB50	AP1S2_MOUSE	1.2	0.263034	0.380621
Q6ZQ82	RHG26_MOUSE	1.2	0.263034	0.330641
P97450	ATP5J_MOUSE	1.2	0.263034	0.210741
O08576	RUN3A_MOUSE	1.2	0.263034	0.117712
P16014	SCG1_MOUSE	1.2	0.263034	0.212559
Q62087	PON3_MOUSE	1.2	0.263034	0.105321
Q9JLB4	CUBN_MOUSE	1.2	0.263034	0.272284
Q8VE47	UBA5_MOUSE	1.2	0.263034	0.182376
tr	E9Q7P2	1.2	0.263034	0.425157
Q8R0I0	ACE2_MOUSE	1.2	0.263034	0.220774
Q3UHD3	MTUS2_MOUSE	1.2	0.263034	0.0880288
Q9WTX8	MD1L1_MOUSE	1.2	0.263034	0.363026
tr	D3Z623	1.2	0.263034	0.157834
P22727	WNT6_MOUSE	1.2	0.263034	0.125956
tr	A0A0A6YY83	1.2	0.263034	0.109784
Q5F201	CFA52_MOUSE	1.2	0.263034	0.292569
Q9WUR9	KAD4_MOUSE	1.19	0.250962	0.173775
P26041	MOES_MOUSE	1.19	0.250962	0.0519496
Q9CRB6	TPPP3_MOUSE	1.19	0.250962	0.0991623
Q9CPR4	RL17_MOUSE	1.19	0.250962	0.1547
O35737	HNRH1_MOUSE	1.19	0.250962	0.220398
Q8BYM5	NLGN3_MOUSE	1.19	0.250962	0.0755367
Q8BTM8	FLNA_MOUSE	1.19	0.250962	0.126772
Q6A4J8	UBP7_MOUSE	1.19	0.250962	0.127054
Q3THE2	ML12B_MOUSE	1.19	0.250962	0.161611
Q9JJK2	LANC2_MOUSE	1.19	0.250962	0.110566
Q3UH66	WNK2_MOUSE	1.19	0.250962	0.0904542
O70443	GNAZ_MOUSE	1.19	0.250962	0.13184
Q62407	SPEG_MOUSE	1.19	0.250962	0.0779873
P70699	LYAG_MOUSE	1.19	0.250962	0.0538159
Q8VDZ4	ZDHC5_MOUSE	1.19	0.250962	0.161805
Q9CW03	SMC3_MOUSE	1.19	0.250962	0.0719339
O70400	PDLI1_MOUSE	1.19	0.250962	0.230864
Q8CBY8	DCTN4_MOUSE	1.19	0.250962	0.187948
Q9D1M0	SEC13_MOUSE	1.19	0.250962	0.280594
Q80V91	DTX3_MOUSE	1.19	0.250962	0.0756861
O35126	ATN1_MOUSE	1.19	0.250962	0.378755
Q64669	NQO1_MOUSE	1.19	0.250962	0.177044
Q8C0I1	ADAS_MOUSE	1.19	0.250962	0.0375887
Q60738	ZNT1_MOUSE	1.19	0.250962	0.166027
O89026	ROBO1_MOUSE	1.19	0.250962	0.0719217
tr	E9PW83	1.19	0.250962	0.173876
tr	Q80VN4	1.19	0.250962	0.248519
Q8BH06	I17RE_MOUSE	1.19	0.250962	0.237269
Q8R344	CCD12_MOUSE	1.19	0.250962	0.237269
Q3TLR7	DTL_MOUSE	1.19	0.250962	0.202055
Q6WKZ8	UBR2_MOUSE	1.19	0.250962	0.345601
Q8BU30	SYIC_MOUSE	1.19	0.250962	0.185826
Q8BZ98	DYN3_MOUSE	1.18	0.238787	0.175399
B2RSH2	GNAI1_MOUSE	1.18	0.238787	0.148915
Q8CHH9	SEPT8_MOUSE	1.18	0.238787	0.0927262
Q9D8T7	SLIRP_MOUSE	1.18	0.238787	0.20041
Q99KK2	NEUA_MOUSE	1.18	0.238787	0.234733
Q62421	SH3G3_MOUSE	1.18	0.238787	0.127785
Q64436	ATP4A_MOUSE	1.18	0.238787	0.27468
Q8CCK0	H2AW_MOUSE	1.18	0.238787	0.115464
Q9WVR4	FXR2_MOUSE	1.18	0.238787	0.172173
P29788	VTNC_MOUSE	1.18	0.238787	0.0819258
P50544	ACADV_MOUSE	1.18	0.238787	0.144635
Q00612	G6PD1_MOUSE	1.18	0.238787	0.0670408
P51863	VA0D1_MOUSE	1.18	0.238787	0.228047
Q68FH0	PKP4_MOUSE	1.18	0.238787	0.151243
Q9Z1J3	NFS1_MOUSE	1.18	0.238787	0.115426
Q8R3T5	STXB6_MOUSE	1.18	0.238787	0.149666
Q9Z2A5	ATE1_MOUSE	1.18	0.238787	0.119557
Q61103	REQU_MOUSE	1.18	0.238787	0.268671
Q9D8X1	CUTC_MOUSE	1.18	0.238787	0.0206119
O88741	GDAP1_MOUSE	1.18	0.238787	0.25119
Q7TT50	MRCKB_MOUSE	1.18	0.238787	0.078784
Q9DAW9	CNN3_MOUSE	1.18	0.238787	0.120647
Q64152	BTF3_MOUSE	1.18	0.238787	0.184987
Q91YR7	PRP6_MOUSE	1.18	0.238787	0.0761164
Q8CBX0	CSC1_MOUSE	1.18	0.238787	0.193541
Q3UMB5	SMCR8_MOUSE	1.18	0.238787	0.0775531
A6X935	ITIH4_MOUSE	1.18	0.238787	0.126533
Q9D404	OXSM_MOUSE	1.18	0.238787	0.119054
Q8BWR2	PITH1_MOUSE	1.18	0.238787	0.0626135
Q80ZD8	AMGO1_MOUSE	1.18	0.238787	0.884094
P97310	MCM2_MOUSE	1.18	0.238787	0.187575
Q6NZF1	ZC11A_MOUSE	1.18	0.238787	0.174582
Q9Z2G6	SE1L1_MOUSE	1.18	0.238787	0.0447041
Q8C7D2	CRBN_MOUSE	1.18	0.238787	0.439879
tr	A0A571BF69	1.18	0.238787	0.158038
Q64151	SEM4C_MOUSE	1.18	0.238787	0.265868
Q9D711	PIR_MOUSE	1.18	0.238787	0.190936
Q9DBU0	TM9S1_MOUSE	1.18	0.238787	0.0668464
Q8CG79	ASPP2_MOUSE	1.18	0.238787	0.338104
P83503	NYX_MOUSE	1.18	0.238787	0.0200376
Q9JII1	INP5E_MOUSE	1.18	0.238787	0.380494
Q9QZB7	ARP10_MOUSE	1.18	0.238787	0.243566
P41105	RL28_MOUSE	1.17	0.226509	0.418002
Q9JM52	MINK1_MOUSE	1.17	0.226509	0.125833
Q4VAA2	CDV3_MOUSE	1.17	0.226509	0.284945
P70333	HNRH2_MOUSE	1.17	0.226509	0.0595914
Q60737	CSK21_MOUSE	1.17	0.226509	0.11065
tr	Q792Z1	1.17	0.226509	0.0473279
Q8BX10	PGAM5_MOUSE	1.17	0.226509	0.18167
Q9QYR9	ACOT2_MOUSE	1.17	0.226509	0.141213
O70435	PSA3_MOUSE	1.17	0.226509	0.135207
Q64520	KGUA_MOUSE	1.17	0.226509	0.117793
Q80U78	PUM1_MOUSE	1.17	0.226509	0.164923
Q61166	MARE1_MOUSE	1.17	0.226509	0.234295
tr	Q3UJB0	1.17	0.226509	0.103128
Q9DCG9	TR112_MOUSE	1.17	0.226509	0.116185
Q9D7V2	LYSM2_MOUSE	1.17	0.226509	0.163492
Q0VGU4	VGF_MOUSE	1.17	0.226509	0.210582
Q8K0H5	TAF10_MOUSE	1.17	0.226509	0.246479
Q8K2C6	SIR5_MOUSE	1.17	0.226509	0.0101057
Q9EQH3	VPS35_MOUSE	1.17	0.226509	0.458094
Q80XP9	WNK3_MOUSE	1.17	0.226509	0.164271
Q9QZX7	SRR_MOUSE	1.17	0.226509	0.192876
Q8K0Z7	TACO1_MOUSE	1.17	0.226509	0.197577
Q9D938	TM160_MOUSE	1.17	0.226509	0.0532857
Q99JY8	PLPP3_MOUSE	1.17	0.226509	0.205876
Q32NY4	CNNM3_MOUSE	1.17	0.226509	0.337183
Q99J47	DRS7B_MOUSE	1.17	0.226509	0.108472
tr	Q91XW9	1.17	0.226509	0.19936
Q8CG72	ADPRS_MOUSE	1.17	0.226509	0.219993
Q8BJF9	CHM2B_MOUSE	1.17	0.226509	0.188791
Q61315	APC_MOUSE	1.17	0.226509	0.132895
Q91YM4	FAKD4_MOUSE	1.17	0.226509	0.189333
Q80Y56	RBNS5_MOUSE	1.17	0.226509	0.414135
Q8VEH8	ERLEC_MOUSE	1.17	0.226509	0.459342
Q9WVJ2	PSD13_MOUSE	1.17	0.226509	0.447958
P97366	EVI5_MOUSE	1.17	0.226509	0.229805
Q8BYK5	PHAR3_MOUSE	1.17	0.226509	0.229805
Q9CXJ4	MITOS_MOUSE	1.17	0.226509	0.398124
Q2VPU4	MLXIP_MOUSE	1.17	0.226509	0.52385
tr	E9PZP8	1.17	0.226509	0.167664
Q91WG5	AAKG2_MOUSE	1.17	0.226509	0.462683
Q9D478	ODF2L_MOUSE	1.17	0.226509	0.356964
Q9JJZ2	TBA8_MOUSE	1.16	0.214125	0.181308
O35129	PHB2_MOUSE	1.16	0.214125	0.430086
Q99LX0	PARK7_MOUSE	1.16	0.214125	0.207169
tr	Q9DB24	1.16	0.214125	0.283502
Q9Z268	RASL1_MOUSE	1.16	0.214125	0.132325
P62897	CYC_MOUSE	1.16	0.214125	0.376139
Q9R1Q8	TAGL3_MOUSE	1.16	0.214125	0.235515
Q8R4N0	CLYBL_MOUSE	1.16	0.214125	0.245206
Q9DCT2	NDUS3_MOUSE	1.16	0.214125	0.388771
P28663	SNAB_MOUSE	1.16	0.214125	0.38258
Q920P5	KAD5_MOUSE	1.16	0.214125	0.146274
Q921I1	TRFE_MOUSE	1.16	0.214125	0.250864
P62751	RL23A_MOUSE	1.16	0.214125	0.271235
Q8C3W1	CA198_MOUSE	1.16	0.214125	0.196174
O35405	PLD3_MOUSE	1.16	0.214125	0.31156
Q9R257	HEBP1_MOUSE	1.16	0.214125	0.221239
P62843	RS15_MOUSE	1.16	0.214125	0.330764
Q8BUK6	HOOK3_MOUSE	1.16	0.214125	0.14747
P63087	PP1G_MOUSE	1.16	0.214125	0.246969
Q9D8U8	SNX5_MOUSE	1.16	0.214125	0.168366
P70663	SPRL1_MOUSE	1.16	0.214125	0.326533
Q9Z2Q5	RM40_MOUSE	1.16	0.214125	0.212603
P47955	RLA1_MOUSE	1.16	0.214125	0.304132
O88587	COMT_MOUSE	1.16	0.214125	0.370794
Q9Z0U1	ZO2_MOUSE	1.16	0.214125	0.163005
P46467	VPS4B_MOUSE	1.16	0.214125	0.28888
Q99LP6	GRPE1_MOUSE	1.16	0.214125	0.255614
Q99PJ0	NTRI_MOUSE	1.16	0.214125	0.469297
Q9DCS2	MTL26_MOUSE	1.16	0.214125	0.213221
Q9DC28	KC1D_MOUSE	1.16	0.214125	0.0645187
O70591	PFD2_MOUSE	1.16	0.214125	0.239333
Q0VBF8	STUM_MOUSE	1.16	0.214125	0.208797
Q9CTY5	MICU3_MOUSE	1.16	0.214125	0.234745
Q8BFQ4	WDR82_MOUSE	1.16	0.214125	0.231105
Q9ESJ4	SPN90_MOUSE	1.16	0.214125	0.485815
Q6PGL7	WASC2_MOUSE	1.16	0.214125	0.394606
Q7TPD3	ROBO2_MOUSE	1.16	0.214125	0.176565
Q91YI0	ARLY_MOUSE	1.16	0.214125	0.22012
Q9CQN7	RM41_MOUSE	1.16	0.214125	0.363083
Q0VGB7	PP4R2_MOUSE	1.16	0.214125	0.175219
Q7TSF1	DSG1B_MOUSE	1.16	0.214125	0.343134
Q08642	PADI2_MOUSE	1.16	0.214125	0.326785
Q63844	MK03_MOUSE	1.15	0.201634	0.175226
P47963	RL13_MOUSE	1.15	0.201634	0.468632
P46471	PRS7_MOUSE	1.15	0.201634	0.159835
Q60605	MYL6_MOUSE	1.15	0.201634	0.271863
tr	Q792Y8	1.15	0.201634	0.157132
tr	Q792Z0	1.15	0.201634	0.157132
Q8K354	CBR3_MOUSE	1.15	0.201634	0.198161
Q8CHT0	AL4A1_MOUSE	1.15	0.201634	0.117315
P51660	DHB4_MOUSE	1.15	0.201634	0.16371
Q8C5H8	NAKD2_MOUSE	1.15	0.201634	0.166451
P28740	KIF2A_MOUSE	1.15	0.201634	0.230845
Q91YD9	WASL_MOUSE	1.15	0.201634	0.22818
E9Q8I9	FRY_MOUSE	1.15	0.201634	0.775408
P97315	CSRP1_MOUSE	1.15	0.201634	0.231474
Q921J2	RHEB_MOUSE	1.15	0.201634	0.120574
P47746	CNR1_MOUSE	1.15	0.201634	0.298822
A6H5Z3	EXC6B_MOUSE	1.15	0.201634	0.261386
tr	A1L3P4	1.15	0.201634	0.324346
Q8CAA7	PGM2L_MOUSE	1.15	0.201634	0.0695756
Q9ERB0	SNP29_MOUSE	1.15	0.201634	0.240628
Q8BQZ4	RLGPB_MOUSE	1.15	0.201634	0.213215
Q3TAS6	EMC10_MOUSE	1.15	0.201634	0.245481
Q6ZPU9	KBP_MOUSE	1.15	0.201634	0.178086
Q9CQN3	TOM6_MOUSE	1.15	0.201634	0.231695
Q8JZP9	GA2L1_MOUSE	1.15	0.201634	0.230359
P15209	NTRK2_MOUSE	1.15	0.201634	0.231087
Q3U1J4	DDB1_MOUSE	1.15	0.201634	0.118821
Q4KUS2	UN13A_MOUSE	1.15	0.201634	0.363965
Q8BTV2	CPSF7_MOUSE	1.15	0.201634	0.247814
Q11136	PEPD_MOUSE	1.15	0.201634	0.206546
P28653	PGS1_MOUSE	1.15	0.201634	0.140421
Q80U30	CL16A_MOUSE	1.15	0.201634	0.207215
P63030	MPC1_MOUSE	1.15	0.201634	0.414128
Q9Z1T1	AP3B1_MOUSE	1.15	0.201634	0.139267
P61407	TDRD6_MOUSE	1.15	0.201634	0.378328
Q9QYB2	DACH1_MOUSE	1.15	0.201634	0.696932
Q925Q8	DACH2_MOUSE	1.15	0.201634	0.696932
tr	G3UYY4	1.15	0.201634	0.300441
P61982	1433G_MOUSE	1.14	0.189034	0.437149
Q91XV3	BASP1_MOUSE	1.14	0.189034	0.312208
P62880	GBB2_MOUSE	1.14	0.189034	0.126449
Q9CZ42	NNRD_MOUSE	1.14	0.189034	0.179915
O70251	EF1B_MOUSE	1.14	0.189034	0.240982
P70349	HINT1_MOUSE	1.14	0.189034	0.20152
O70252	HMOX2_MOUSE	1.14	0.189034	0.227956
Q8BG05	ROA3_MOUSE	1.14	0.189034	0.266295
Q9Z0P4	PALM_MOUSE	1.14	0.189034	0.194184
Q9CRB9	MIC19_MOUSE	1.14	0.189034	0.438405
Q8R3V5	SHLB2_MOUSE	1.14	0.189034	0.433817
Q99KX1	MLF2_MOUSE	1.14	0.189034	0.236037
Q9CR62	M2OM_MOUSE	1.14	0.189034	0.235114
P31938	MP2K1_MOUSE	1.14	0.189034	0.204674
Q9WTM5	RUVB2_MOUSE	1.14	0.189034	0.178227
Q9WUM4	COR1C_MOUSE	1.14	0.189034	0.174784
P60840	ENSA_MOUSE	1.14	0.189034	0.413319
Q9Z2U1	PSA5_MOUSE	1.14	0.189034	0.243137
O35621	PMM1_MOUSE	1.14	0.189034	0.247271
F6SEU4	SYGP1_MOUSE	1.14	0.189034	0.130539
P63325	RS10_MOUSE	1.14	0.189034	0.368917
Q9CPW4	ARPC5_MOUSE	1.14	0.189034	0.444545
Q9CX86	ROA0_MOUSE	1.14	0.189034	0.245953
Q9D819	IPYR_MOUSE	1.14	0.189034	0.138553
tr	F6R7E8	1.14	0.189034	0.302887
Q80WT0	JPH4_MOUSE	1.14	0.189034	0.0801977
Q9D358	PPAC_MOUSE	1.14	0.189034	0.214092
Q3TY60	F131B_MOUSE	1.14	0.189034	0.28967
Q6P8X1	SNX6_MOUSE	1.14	0.189034	0.196655
Q9CX00	IST1_MOUSE	1.14	0.189034	0.212783
Q9QZ06	TOLIP_MOUSE	1.14	0.189034	0.206116
Q8BMK4	CKAP4_MOUSE	1.14	0.189034	0.0830301
P70182	PI51A_MOUSE	1.14	0.189034	0.272742
P51855	GSHB_MOUSE	1.14	0.189034	0.292309
Q8VDD8	WASH1_MOUSE	1.14	0.189034	0.288424
Q9CQ45	NENF_MOUSE	1.14	0.189034	0.399643
P14106	C1QB_MOUSE	1.14	0.189034	0.21648
Q91VM9	IPYR2_MOUSE	1.14	0.189034	0.231097
Q07417	ACADS_MOUSE	1.14	0.189034	0.224497
O35453	HEPS_MOUSE	1.14	0.189034	0.271721
Q99M87	DNJA3_MOUSE	1.14	0.189034	0.128421
tr	Q3ULQ2	1.14	0.189034	0.146876
P59759	MRTFB_MOUSE	1.14	0.189034	0.19207
O35250	EXOC7_MOUSE	1.14	0.189034	0.411623
Q9DC61	MPPA_MOUSE	1.14	0.189034	0.228664
P26516	PSMD7_MOUSE	1.14	0.189034	0.193157
Q8VBV7	CSN8_MOUSE	1.14	0.189034	0.256564
Q8K4I3	ARHG6_MOUSE	1.14	0.189034	0.308673
O08914	FAAH1_MOUSE	1.14	0.189034	0.34485
B2RXS4	PLXB2_MOUSE	1.14	0.189034	0.551761
Q9CPW5	SSRB_MOUSE	1.14	0.189034	0.235865
Q80XA6	REPS2_MOUSE	1.14	0.189034	0.246838
tr	Q8R3P8	1.14	0.189034	0.240513
tr	Q14B01	1.14	0.189034	0.240513
P00756	K1KB3_MOUSE	1.14	0.189034	0.267491
Q8K2K6	AGFG1_MOUSE	1.14	0.189034	0.123773
P61079	UB2D3_MOUSE	1.14	0.189034	0.231643
Q922H4	GMPPA_MOUSE	1.14	0.189034	0.353199
Q6PDJ1	CAHD1_MOUSE	1.14	0.189034	0.506503
Q8K4L3	SVIL_MOUSE	1.14	0.189034	0.294298
Q91Z67	SRGP2_MOUSE	1.14	0.189034	0.100775
tr	B1AYL1	1.14	0.189034	0.0815639
tr	Q8C5X1	1.14	0.189034	0.29464
Q9Z2R6	U119A_MOUSE	1.14	0.189034	0.631215
Q9D0Q7	RM45_MOUSE	1.14	0.189034	0.306482
Q8R3B1	PLCD1_MOUSE	1.14	0.189034	0.617052
P10637	TAU_MOUSE	1.13	0.176323	0.376207
Q9DBJ1	PGAM1_MOUSE	1.13	0.176323	0.463244
Q9CR68	UCRI_MOUSE	1.13	0.176323	0.145099
P0DP26	CALM1_MOUSE	1.13	0.176323	0.324684
P0DP28	CALM3_MOUSE	1.13	0.176323	0.324684
P0DP27	CALM2_MOUSE	1.13	0.176323	0.324684
P62082	RS7_MOUSE	1.13	0.176323	0.453934
Q99J85	NPTXR_MOUSE	1.13	0.176323	0.242277
P08226	APOE_MOUSE	1.13	0.176323	0.483254
Q80XI4	PI42B_MOUSE	1.13	0.176323	0.580901
P70441	NHRF1_MOUSE	1.13	0.176323	0.241742
P61164	ACTZ_MOUSE	1.13	0.176323	0.353038
P47753	CAZA1_MOUSE	1.13	0.176323	0.130102
Q99K48	NONO_MOUSE	1.13	0.176323	0.263968
Q9JJU8	SH3L1_MOUSE	1.13	0.176323	0.295331
P69566	RANB9_MOUSE	1.13	0.176323	0.376522
Q8K341	ATAT_MOUSE	1.13	0.176323	0.190623
O70493	SNX12_MOUSE	1.13	0.176323	0.314691
Q9CQ06	RM24_MOUSE	1.13	0.176323	0.407724
Q5FWK3	RHG01_MOUSE	1.13	0.176323	0.166772
Q9Z1N5	DX39B_MOUSE	1.13	0.176323	0.564191
P29699	FETUA_MOUSE	1.13	0.176323	0.33386
Q9JKS5	HABP4_MOUSE	1.13	0.176323	0.256287
Q921G7	ETFD_MOUSE	1.13	0.176323	0.309158
Q68FF6	GIT1_MOUSE	1.13	0.176323	0.25087
Q0KL01	UBX2B_MOUSE	1.13	0.176323	0.415391
O88271	CFDP1_MOUSE	1.13	0.176323	0.171124
Q9R0M0	CELR2_MOUSE	1.13	0.176323	0.383049
Q8C0T5	SI1L1_MOUSE	1.13	0.176323	0.213702
Q8CCN5	BCAS3_MOUSE	1.13	0.176323	0.229931
Q99KR6	RNF34_MOUSE	1.13	0.176323	0.355334
Q99KG3	RBM10_MOUSE	1.13	0.176323	0.139931
Q03157	APLP1_MOUSE	1.13	0.176323	0.278731
P68040	RACK1_MOUSE	1.13	0.176323	0.337642
Q9QXJ1	APBB1_MOUSE	1.13	0.176323	0.201608
Q9Z2D0	MTMR9_MOUSE	1.13	0.176323	0.159021
P24270	CATA_MOUSE	1.13	0.176323	0.117272
Q9QZM0	UBQL2_MOUSE	1.13	0.176323	0.3164
Q8R317	UBQL1_MOUSE	1.13	0.176323	0.3164
Q8R3Q2	PP6R2_MOUSE	1.13	0.176323	0.208444
Q6DIB4	NOL4L_MOUSE	1.13	0.176323	0.322159
Q8CFI5	SYPM_MOUSE	1.13	0.176323	0.354065
Q3TFQ1	SPRY7_MOUSE	1.13	0.176323	0.274534
Q3UUG6	TBC24_MOUSE	1.13	0.176323	0.265436
O54818	TPD53_MOUSE	1.13	0.176323	0.442175
Q9DB90	SMG9_MOUSE	1.13	0.176323	0.191759
Q3TTY5	K22E_MOUSE	1.13	0.176323	0.991815
Q8JZX4	SPF45_MOUSE	1.13	0.176323	0.572589
P97490	ADCY8_MOUSE	1.13	0.176323	0.364277
P49025	CTRO_MOUSE	1.13	0.176323	0.166781
Q2TPA8	HSDL2_MOUSE	1.13	0.176323	0.261796
Q64691	CAN3_MOUSE	1.13	0.176323	0.556227
Q8BNA6	FAT3_MOUSE	1.13	0.176323	0.331632
D3YWQ0	DGKI_MOUSE	1.13	0.176323	0.418093
tr	A0A140T8L9	1.13	0.176323	0.250126
Q811C2	ATG4C_MOUSE	1.13	0.176323	0.292039
Q99LC8	EI2BA_MOUSE	1.13	0.176323	0.256818
Q8BRJ3	RELL2_MOUSE	1.13	0.176323	0.649449
P60710	ACTB_MOUSE	1.12	0.163499	0.279705
Q99PT1	GDIR1_MOUSE	1.12	0.163499	0.378807
Q68FL4	SAHH3_MOUSE	1.12	0.163499	0.284404
Q91ZZ3	SYUB_MOUSE	1.12	0.163499	0.435935
P23506	PIMT_MOUSE	1.12	0.163499	0.317815
P84228	H32_MOUSE	1.12	0.163499	0.648517
P68433	H31_MOUSE	1.12	0.163499	0.648517
P84244	H33_MOUSE	1.12	0.163499	0.646935
Q8CCT4	TCAL5_MOUSE	1.12	0.163499	0.401551
Q9QYG0	NDRG2_MOUSE	1.12	0.163499	0.242263
Q3UGR5	HDHD2_MOUSE	1.12	0.163499	0.266657
Q6Q477	AT2B4_MOUSE	1.12	0.163499	0.157393
P60202	MYPR_MOUSE	1.12	0.163499	0.406057
P35980	RL18_MOUSE	1.12	0.163499	0.33756
P09103	PDIA1_MOUSE	1.12	0.163499	0.261284
B9EKR1	PTPRZ_MOUSE	1.12	0.163499	0.196567
P06837	NEUM_MOUSE	1.12	0.163499	0.423596
Q99MN9	PCCB_MOUSE	1.12	0.163499	0.144978
Q80X50	UBP2L_MOUSE	1.12	0.163499	0.28596
O08677	KNG1_MOUSE	1.12	0.163499	0.327223
Q99PU5	ACBG1_MOUSE	1.12	0.163499	0.300991
tr	Q3TIX6	1.12	0.163499	0.375015
P09528	FRIH_MOUSE	1.12	0.163499	0.479909
Q922Y1	UBXN1_MOUSE	1.12	0.163499	0.302594
O35526	STX1A_MOUSE	1.12	0.163499	0.442801
Q91V09	WDR13_MOUSE	1.12	0.163499	0.211172
Q9EP72	EMC7_MOUSE	1.12	0.163499	0.213494
Q9QZE7	TSNAX_MOUSE	1.12	0.163499	0.329174
P35922	FMR1_MOUSE	1.12	0.163499	0.387261
Q3UVL4	VPS51_MOUSE	1.12	0.163499	0.345423
P84104	SRSF3_MOUSE	1.12	0.163499	0.280527
P61202	CSN2_MOUSE	1.12	0.163499	0.377046
Q01405	SC23A_MOUSE	1.12	0.163499	0.168606
Q9WVF8	TUSC2_MOUSE	1.12	0.163499	0.32816
Q99K85	SERC_MOUSE	1.12	0.163499	0.161091
Q8C437	PEX5R_MOUSE	1.12	0.163499	0.328973
O35381	AN32A_MOUSE	1.12	0.163499	0.289378
Q8BJI1	S6A17_MOUSE	1.12	0.163499	0.278273
Q63810	CANB1_MOUSE	1.12	0.163499	0.448078
Q9CQR6	PPP6_MOUSE	1.12	0.163499	0.264311
Q66L44	CBARP_MOUSE	1.12	0.163499	0.180808
Q80ZJ7	SNX32_MOUSE	1.12	0.163499	0.317408
P09925	SURF1_MOUSE	1.12	0.163499	0.305037
Q8BLS7	SWAHA_MOUSE	1.12	0.163499	0.380711
Q8R086	SUOX_MOUSE	1.12	0.163499	0.368579
Q99K28	ARFG2_MOUSE	1.12	0.163499	0.199162
Q80U35	ARHGH_MOUSE	1.12	0.163499	0.318555
Q8BLR2	CPNE4_MOUSE	1.12	0.163499	0.397344
P48774	GSTM5_MOUSE	1.12	0.163499	0.433078
Q9D8S9	BOLA1_MOUSE	1.12	0.163499	0.289915
Q8BGH7	C42S2_MOUSE	1.12	0.163499	0.243983
Q99KF1	TMED9_MOUSE	1.12	0.163499	0.328634
Q8VCC9	SPON1_MOUSE	1.12	0.163499	0.484213
Q9D2N4	DTNA_MOUSE	1.12	0.163499	0.270426
Q9ER72	SYCC_MOUSE	1.12	0.163499	0.423348
D3YZI9	PGBD5_MOUSE	1.12	0.163499	0.357621
Q8CHP5	PYM1_MOUSE	1.12	0.163499	0.526252
P70408	CAD10_MOUSE	1.12	0.163499	0.490228
Q99NB9	SF3B1_MOUSE	1.12	0.163499	0.38671
Q8BNY6	NCS1_MOUSE	1.12	0.163499	0.178338
Q9D0L8	MCES_MOUSE	1.12	0.163499	0.28365
Q9DBN4	P33MX_MOUSE	1.12	0.163499	0.307387
Q6NS60	FBX41_MOUSE	1.12	0.163499	0.321127
P01027	CO3_MOUSE	1.12	0.163499	0.330137
Q810B7	SLIK5_MOUSE	1.12	0.163499	0.34355
Q3UDK1	TRAD1_MOUSE	1.12	0.163499	0.192194
Q9JJA9	GRASP_MOUSE	1.12	0.163499	0.390846
E9Q876	ABCAC_MOUSE	1.12	0.163499	0.597852
O08808	DIAP1_MOUSE	1.12	0.163499	0.247805
Q9EP69	SAC1_MOUSE	1.12	0.163499	0.381133
tr	Q9CR52	1.12	0.163499	0.741695
P17742	PPIA_MOUSE	1.11	0.15056	0.268741
O55042	SYUA_MOUSE	1.11	0.15056	0.46163
P17156	HSP72_MOUSE	1.11	0.15056	0.213701
Q99KJ8	DCTN2_MOUSE	1.11	0.15056	0.336018
Q8R5C5	ACTY_MOUSE	1.11	0.15056	0.304675
P14211	CALR_MOUSE	1.11	0.15056	0.362922
Q06890	CLUS_MOUSE	1.11	0.15056	0.386399
Q9D8Y0	EFHD2_MOUSE	1.11	0.15056	0.680535
Q8R0S2	IQEC1_MOUSE	1.11	0.15056	0.356123
O09114	PTGDS_MOUSE	1.11	0.15056	0.453024
P56564	EAA1_MOUSE	1.11	0.15056	0.360779
P84099	RL19_MOUSE	1.11	0.15056	0.546068
Q91VW3	SH3L3_MOUSE	1.11	0.15056	0.450698
Q5HZI2	C2C4C_MOUSE	1.11	0.15056	0.315677
O88952	LIN7C_MOUSE	1.11	0.15056	0.468952
tr	E9QA15	1.11	0.15056	0.343034
P25444	RS2_MOUSE	1.11	0.15056	0.303558
Q9JIY5	HTRA2_MOUSE	1.11	0.15056	0.303528
Q62167	DDX3X_MOUSE	1.11	0.15056	0.311558
P18242	CATD_MOUSE	1.11	0.15056	0.478384
P70429	EVL_MOUSE	1.11	0.15056	0.404775
Q64327	MEA1_MOUSE	1.11	0.15056	0.500588
Q61490	CD166_MOUSE	1.11	0.15056	0.266449
Q3U5Q7	CMPK2_MOUSE	1.11	0.15056	0.376265
Q8QZV4	ST32C_MOUSE	1.11	0.15056	0.281323
Q91VZ6	SMAP1_MOUSE	1.11	0.15056	0.326878
Q5SSL4	ABR_MOUSE	1.11	0.15056	0.296596
Q8BW75	AOFB_MOUSE	1.11	0.15056	0.372009
Q91ZU6	DYST_MOUSE	1.11	0.15056	0.334485
Q9JHR7	IDE_MOUSE	1.11	0.15056	0.323192
Q8R2Y8	PTH2_MOUSE	1.11	0.15056	0.433675
O08583	THOC4_MOUSE	1.11	0.15056	0.35395
Q9DAI2	IFT22_MOUSE	1.11	0.15056	0.305528
Q61703	ITIH2_MOUSE	1.11	0.15056	0.25358
P61021	RAB5B_MOUSE	1.11	0.15056	0.601948
P57759	ERP29_MOUSE	1.11	0.15056	0.385377
Q8C166	CPNE1_MOUSE	1.11	0.15056	0.268195
P62274	RS29_MOUSE	1.11	0.15056	0.423206
Q8BFP9	PDK1_MOUSE	1.11	0.15056	0.33976
O88704	HCN1_MOUSE	1.11	0.15056	0.433499
A6H630	ARMT1_MOUSE	1.11	0.15056	0.462354
Q9DBT5	AMPD2_MOUSE	1.11	0.15056	0.289532
Q3UPH1	PRRC1_MOUSE	1.11	0.15056	0.373457
O35678	MGLL_MOUSE	1.11	0.15056	0.111296
Q8R191	SNG3_MOUSE	1.11	0.15056	0.425383
Q8VCM8	NCLN_MOUSE	1.11	0.15056	0.224761
A2AJA9	AJM1_MOUSE	1.11	0.15056	0.726539
Q8CAF4	NHSL1_MOUSE	1.11	0.15056	0.442235
Q9JMD0	ZN207_MOUSE	1.11	0.15056	0.3672
Q8R123	FAD1_MOUSE	1.11	0.15056	0.414369
Q3UL36	ARGL1_MOUSE	1.11	0.15056	0.404677
Q99PL5	RRBP1_MOUSE	1.11	0.15056	0.198825
P59764	DOCK4_MOUSE	1.11	0.15056	0.367419
Q5SWU9	ACACA_MOUSE	1.11	0.15056	0.385223
Q5DW34	EHMT1_MOUSE	1.11	0.15056	0.255913
Q8C0J2	A16L1_MOUSE	1.11	0.15056	0.471571
Q6NXJ0	WWC2_MOUSE	1.11	0.15056	0.370902
V9GXG1	SLN14_MOUSE	1.11	0.15056	0.217019
Q99JP7	GGT7_MOUSE	1.11	0.15056	0.556831
O88689	PCDA4_MOUSE	1.11	0.15056	0.320558
P15946	K1B11_MOUSE	1.11	0.15056	0.349305
P52624	UPP1_MOUSE	1.11	0.15056	0.578162
Q7TSJ2	MAP6_MOUSE	1.1	0.137504	0.316831
Q8BWF0	SSDH_MOUSE	1.1	0.137504	0.245431
tr	Q9CPN9	1.1	0.137504	0.269829
P63101	1433Z_MOUSE	1.1	0.137504	0.599362
P15864	H12_MOUSE	1.1	0.137504	0.367665
P28652	KCC2B_MOUSE	1.1	0.137504	0.361948
tr	E9PV26	1.1	0.137504	0.312608
Q93092	TALDO_MOUSE	1.1	0.137504	0.467659
Q91ZJ5	UGPA_MOUSE	1.1	0.137504	0.355004
Q9DC69	NDUA9_MOUSE	1.1	0.137504	0.294636
P62242	RS8_MOUSE	1.1	0.137504	0.443609
Q3UHB8	CC177_MOUSE	1.1	0.137504	0.236684
Q99JF8	PSIP1_MOUSE	1.1	0.137504	0.385974
Q61838	PZP_MOUSE	1.1	0.137504	0.277673
D3YVF0	AKAP5_MOUSE	1.1	0.137504	0.318156
P62852	RS25_MOUSE	1.1	0.137504	0.695181
O35927	CTND2_MOUSE	1.1	0.137504	0.355362
P42932	TCPQ_MOUSE	1.1	0.137504	0.376296
P62855	RS26_MOUSE	1.1	0.137504	0.520748
Q9WV55	VAPA_MOUSE	1.1	0.137504	0.413382
Q9CQZ6	NDUB3_MOUSE	1.1	0.137504	0.46725
Q8BIQ5	CSTF2_MOUSE	1.1	0.137504	0.398429
Q8BGQ7	SYAC_MOUSE	1.1	0.137504	0.286012
P62869	ELOB_MOUSE	1.1	0.137504	0.323885
D3YZP9	CCDC6_MOUSE	1.1	0.137504	0.310071
Q9JIW9	RALB_MOUSE	1.1	0.137504	0.471667
Q6PCP5	MFF_MOUSE	1.1	0.137504	0.396284
P57780	ACTN4_MOUSE	1.1	0.137504	0.399148
Q9CZT8	RAB3B_MOUSE	1.1	0.137504	0.585142
Q9DC33	HM20A_MOUSE	1.1	0.137504	0.426737
tr	Q9CPN7	1.1	0.137504	0.38517
Q505F5	LRC47_MOUSE	1.1	0.137504	0.257835
P05132	KAPCA_MOUSE	1.1	0.137504	0.505817
P07309	TTHY_MOUSE	1.1	0.137504	0.412319
Q80TB8	VAT1L_MOUSE	1.1	0.137504	0.348191
Q8R5M8	CADM1_MOUSE	1.1	0.137504	0.371036
Q8BPN8	DMXL2_MOUSE	1.1	0.137504	0.443137
Q9QYF9	NDRG3_MOUSE	1.1	0.137504	0.457394
Q91V76	CK054_MOUSE	1.1	0.137504	0.321295
Q9ESN6	TRIM2_MOUSE	1.1	0.137504	0.242068
Q99LB2	DHRS4_MOUSE	1.1	0.137504	0.292325
Q922Q9	CHID1_MOUSE	1.1	0.137504	0.3454
P28650	PURA1_MOUSE	1.1	0.137504	0.325514
Q9D1K2	VATF_MOUSE	1.1	0.137504	0.564979
Q9D7N9	APMAP_MOUSE	1.1	0.137504	0.445869
Q9WTR5	CAD13_MOUSE	1.1	0.137504	0.289139
Q91YT7	YTHD2_MOUSE	1.1	0.137504	0.305084
Q99KY4	GAK_MOUSE	1.1	0.137504	0.431377
Q8K209	AGRG1_MOUSE	1.1	0.137504	0.514913
O88986	KBL_MOUSE	1.1	0.137504	0.283714
Q61425	HCDH_MOUSE	1.1	0.137504	0.541767
Q99KK7	DPP3_MOUSE	1.1	0.137504	0.247166
Q6ZQK5	ACAP2_MOUSE	1.1	0.137504	0.517667
Q80WM4	HPLN4_MOUSE	1.1	0.137504	0.455226
Q3UMR5	MCU_MOUSE	1.1	0.137504	0.567021
Q91XD7	CREL1_MOUSE	1.1	0.137504	0.273901
O35215	DOPD_MOUSE	1.1	0.137504	0.316133
O88703	HCN2_MOUSE	1.1	0.137504	0.430279
Q69ZK9	NLGN2_MOUSE	1.1	0.137504	0.502473
Q80UW2	FBX2_MOUSE	1.1	0.137504	0.356471
Q6PHZ8	KCIP4_MOUSE	1.1	0.137504	0.31891
Q9QXT8	CSEN_MOUSE	1.1	0.137504	0.31891
Q6NVE8	WDR44_MOUSE	1.1	0.137504	0.384996
Q8BGB7	ENOPH_MOUSE	1.1	0.137504	0.449913
P98084	APBA2_MOUSE	1.1	0.137504	0.406261
Q91W92	BORG5_MOUSE	1.1	0.137504	0.448392
Q9Z1M8	RED_MOUSE	1.1	0.137504	0.607747
Q922S4	PDE2A_MOUSE	1.1	0.137504	0.37691
Q9JK81	MYG1_MOUSE	1.1	0.137504	0.378366
Q9JLN9	MTOR_MOUSE	1.1	0.137504	0.46695
P59509	ATS19_MOUSE	1.1	0.137504	0.307531
Q61189	ICLN_MOUSE	1.1	0.137504	0.463188
Q9WV56	GDF2_MOUSE	1.1	0.137504	0.507298
Q8BRH4	KMT2C_MOUSE	1.1	0.137504	0.302085
tr	A2A8R0	1.1	0.137504	0.2721
Q61645	HAIR_MOUSE	1.1	0.137504	0.642295
Q3V0F0	RIMB3_MOUSE	1.1	0.137504	0.518368
Q6PDG8	MON1A_MOUSE	1.1	0.137504	0.531139
P99024	TBB5_MOUSE	1.09	0.124328	0.334742
P17710	HXK1_MOUSE	1.09	0.124328	0.334007
tr	Q0VF55	1.09	0.124328	0.39726
Q8CHC4	SYNJ1_MOUSE	1.09	0.124328	0.504811
Q9CWZ7	SNAG_MOUSE	1.09	0.124328	0.527546
Q8CBW3	ABI1_MOUSE	1.09	0.124328	0.303982
Q8BKZ9	ODPX_MOUSE	1.09	0.124328	0.396836
Q9DCX2	ATP5H_MOUSE	1.09	0.124328	0.617439
P42208	SEPT2_MOUSE	1.09	0.124328	0.368301
P57776	EF1D_MOUSE	1.09	0.124328	0.337393
P47962	RL5_MOUSE	1.09	0.124328	0.40898
P11983	TCPA_MOUSE	1.09	0.124328	0.442868
Q9JII6	AK1A1_MOUSE	1.09	0.124328	0.441795
Q8BVI4	DHPR_MOUSE	1.09	0.124328	0.415208
P11627	L1CAM_MOUSE	1.09	0.124328	0.457548
P97379	G3BP2_MOUSE	1.09	0.124328	0.384565
P58404	STRN4_MOUSE	1.09	0.124328	0.419418
P48036	ANXA5_MOUSE	1.09	0.124328	0.447486
Q9WTP7	KAD3_MOUSE	1.09	0.124328	0.54557
Q61411	RASH_MOUSE	1.09	0.124328	0.330976
Q8CGP7	H2A1K_MOUSE	1.09	0.124328	0.681585
Q8R1M2	H2AJ_MOUSE	1.09	0.124328	0.681585
Q8CGP6	H2A1H_MOUSE	1.09	0.124328	0.681585
tr	Q8CGP4	1.09	0.124328	0.681585
Q8CGP5	H2A1F_MOUSE	1.09	0.124328	0.681585
C0HKE7	H2A1N_MOUSE	1.09	0.124328	0.681585
C0HKE6	H2A1I_MOUSE	1.09	0.124328	0.681585
C0HKE5	H2A1G_MOUSE	1.09	0.124328	0.681585
Q8BFU2	H2A3_MOUSE	1.09	0.124328	0.681585
C0HKE3	H2A1D_MOUSE	1.09	0.124328	0.681585
C0HKE9	H2A1P_MOUSE	1.09	0.124328	0.681585
C0HKE1	H2A1B_MOUSE	1.09	0.124328	0.681585
C0HKE2	H2A1C_MOUSE	1.09	0.124328	0.681585
C0HKE4	H2A1E_MOUSE	1.09	0.124328	0.681585
C0HKE8	H2A1O_MOUSE	1.09	0.124328	0.681585
Q8BH58	TIPRL_MOUSE	1.09	0.124328	0.274683
Q80U63	MFN2_MOUSE	1.09	0.124328	0.372652
O08756	HCD2_MOUSE	1.09	0.124328	0.338136
P45952	ACADM_MOUSE	1.09	0.124328	0.345737
O88448	KLC2_MOUSE	1.09	0.124328	0.412886
P61514	RL37A_MOUSE	1.09	0.124328	0.609866
Q99KQ4	NAMPT_MOUSE	1.09	0.124328	0.360319
Q9JM96	BORG4_MOUSE	1.09	0.124328	0.395232
P59281	RHG39_MOUSE	1.09	0.124328	0.325345
Q9QUR7	PIN1_MOUSE	1.09	0.124328	0.382108
Q6ZWV3	RL10_MOUSE	1.09	0.124328	0.658749
P86048	RL10L_MOUSE	1.09	0.124328	0.658749
Q9CWK8	SNX2_MOUSE	1.09	0.124328	0.40474
Q9EP89	LACTB_MOUSE	1.09	0.124328	0.416484
Q8BNN1	SPA2L_MOUSE	1.09	0.124328	0.592093
Q61074	PPM1G_MOUSE	1.09	0.124328	0.34289
Q9JKY5	HIP1R_MOUSE	1.09	0.124328	0.465912
O88951	LIN7B_MOUSE	1.09	0.124328	0.4359
Q99NF2	NSMF_MOUSE	1.09	0.124328	0.329068
Q9ESZ8	GTF2I_MOUSE	1.09	0.124328	0.389708
Q8K4R4	PITC1_MOUSE	1.09	0.124328	0.493373
Q8CJG0	AGO2_MOUSE	1.09	0.124328	0.363781
Q8BXR9	OSBL6_MOUSE	1.09	0.124328	0.441138
Q61037	TSC2_MOUSE	1.09	0.124328	0.398547
Q8VCX5	MICU1_MOUSE	1.09	0.124328	0.313284
Q9D5V6	SYAP1_MOUSE	1.09	0.124328	0.431621
Q6NZC7	S23IP_MOUSE	1.09	0.124328	0.340602
P59326	YTHD1_MOUSE	1.09	0.124328	0.35471
Q8BYK6	YTHD3_MOUSE	1.09	0.124328	0.35471
Q9CQS4	S2546_MOUSE	1.09	0.124328	0.433429
Q61165	SL9A1_MOUSE	1.09	0.124328	0.556433
Q0VGY8	TANC1_MOUSE	1.09	0.124328	0.385236
P62492	RB11A_MOUSE	1.09	0.124328	0.473342
P46638	RB11B_MOUSE	1.09	0.124328	0.473342
P22892	AP1G1_MOUSE	1.09	0.124328	0.421696
P61082	UBC12_MOUSE	1.09	0.124328	0.382413
Q3UPL0	SC31A_MOUSE	1.09	0.124328	0.438335
Q9CSN1	SNW1_MOUSE	1.09	0.124328	0.530682
Q6PFD9	NUP98_MOUSE	1.09	0.124328	0.409219
Q9D415	DLGP1_MOUSE	1.09	0.124328	0.312068
tr	E9PYF4	1.09	0.124328	0.398273
Q8BGC4	PTGR3_MOUSE	1.09	0.124328	0.294632
Q5SUC9	SCO1_MOUSE	1.09	0.124328	0.505324
O35465	FKBP8_MOUSE	1.09	0.124328	0.427695
P63216	GBG3_MOUSE	1.09	0.124328	0.569942
Q9DCA2	RT11_MOUSE	1.09	0.124328	0.43202
Q80XH1	KXDL1_MOUSE	1.09	0.124328	0.387226
P63137	GBRB2_MOUSE	1.09	0.124328	0.48884
Q0KL02	TRIO_MOUSE	1.09	0.124328	0.458446
Q7TMY8	HUWE1_MOUSE	1.09	0.124328	0.202687
Q78IK2	ATPMK_MOUSE	1.09	0.124328	0.504199
Q8CJ19	MICA3_MOUSE	1.09	0.124328	0.212857
Q62433	NDRG1_MOUSE	1.09	0.124328	0.548122
Q62441	TLE4_MOUSE	1.09	0.124328	0.357462
Q62440	TLE1_MOUSE	1.09	0.124328	0.357462
Q08122	TLE3_MOUSE	1.09	0.124328	0.357462
Q8BJY1	PSMD5_MOUSE	1.09	0.124328	0.582607
P46935	NEDD4_MOUSE	1.09	0.124328	0.508371
Q5SS80	DHR13_MOUSE	1.09	0.124328	0.358967
Q5S006	LRRK2_MOUSE	1.09	0.124328	0.406375
A2ARM1	PATL2_MOUSE	1.09	0.124328	0.452949
Q5DTU0	AF1L2_MOUSE	1.09	0.124328	0.552787
Q3V1N1	MFHA1_MOUSE	1.09	0.124328	0.505617
Q61210	ARHG1_MOUSE	1.09	0.124328	0.406502
P17751	TPIS_MOUSE	1.08	0.111031	0.426261
Q8K0U4	HS12A_MOUSE	1.08	0.111031	0.465487
P47915	RL29_MOUSE	1.08	0.111031	0.531095
P08113	ENPL_MOUSE	1.08	0.111031	0.351644
P62259	1433E_MOUSE	1.08	0.111031	0.681868
P10630	IF4A2_MOUSE	1.08	0.111031	0.581935
Q9QYB8	ADDB_MOUSE	1.08	0.111031	0.34399
P56399	UBP5_MOUSE	1.08	0.111031	0.394003
Q9CY58	PAIRB_MOUSE	1.08	0.111031	0.455586
Q5SRX1	TM1L2_MOUSE	1.08	0.111031	0.452922
Q9EPJ9	ARFG1_MOUSE	1.08	0.111031	0.458923
Q6PH08	ERC2_MOUSE	1.08	0.111031	0.425195
Q8C1B7	SEP11_MOUSE	1.08	0.111031	0.458807
P62264	RS14_MOUSE	1.08	0.111031	0.383045
Q9Z2U0	PSA7_MOUSE	1.08	0.111031	0.540064
P07758	A1AT1_MOUSE	1.08	0.111031	0.362514
P43024	CX6A1_MOUSE	1.08	0.111031	0.552255
Q9Z0R4	ITSN1_MOUSE	1.08	0.111031	0.30704
P17427	AP2A2_MOUSE	1.08	0.111031	0.419701
B9EJA2	CTTB2_MOUSE	1.08	0.111031	0.495578
Q9Z1G3	VATC1_MOUSE	1.08	0.111031	0.698977
P99026	PSB4_MOUSE	1.08	0.111031	0.547648
Q61792	LASP1_MOUSE	1.08	0.111031	0.37933
P27659	RL3_MOUSE	1.08	0.111031	0.405932
Q91XM9	DLG2_MOUSE	1.08	0.111031	0.356693
Q8CGK3	LONM_MOUSE	1.08	0.111031	0.329353
O54931	AKAP2_MOUSE	1.08	0.111031	0.457836
P60867	RS20_MOUSE	1.08	0.111031	0.428185
Q91YQ3	CSDC2_MOUSE	1.08	0.111031	0.539029
O88746	TOM1_MOUSE	1.08	0.111031	0.510935
O88447	KLC1_MOUSE	1.08	0.111031	0.413763
O55142	RL35A_MOUSE	1.08	0.111031	0.716621
P62830	RL23_MOUSE	1.08	0.111031	0.46494
Q9QY76	VAPB_MOUSE	1.08	0.111031	0.412791
Q640R3	HECAM_MOUSE	1.08	0.111031	0.436354
Q64105	SPRE_MOUSE	1.08	0.111031	0.334412
O35639	ANXA3_MOUSE	1.08	0.111031	0.486554
P28656	NP1L1_MOUSE	1.08	0.111031	0.461253
Q8VE97	SRSF4_MOUSE	1.08	0.111031	0.576814
Q9WV80	SNX1_MOUSE	1.08	0.111031	0.298463
O88487	DC1I2_MOUSE	1.08	0.111031	0.432572
Q9QYJ3	DNJB1_MOUSE	1.08	0.111031	0.376979
P56959	FUS_MOUSE	1.08	0.111031	0.408121
P20917	MAG_MOUSE	1.08	0.111031	0.442715
Q6P9Z1	SMRD3_MOUSE	1.08	0.111031	0.841349
Q91Y86	MK08_MOUSE	1.08	0.111031	0.419733
Q8JZK9	HMCS1_MOUSE	1.08	0.111031	0.435956
Q59J78	NDUF2_MOUSE	1.08	0.111031	0.566314
Q9Z1X4	ILF3_MOUSE	1.08	0.111031	0.394186
Q9JHG6	RCAN1_MOUSE	1.08	0.111031	0.396318
P62137	PP1A_MOUSE	1.08	0.111031	0.402718
Q5DQR4	STB5L_MOUSE	1.08	0.111031	0.503314
P40630	TFAM_MOUSE	1.08	0.111031	0.577415
Q9CX56	PSMD8_MOUSE	1.08	0.111031	0.463234
Q8BZA9	TIGAR_MOUSE	1.08	0.111031	0.479702
Q8BGB5	LIMD2_MOUSE	1.08	0.111031	0.402117
Q6ZQ38	CAND1_MOUSE	1.08	0.111031	0.4885
Q9CQF3	CPSF5_MOUSE	1.08	0.111031	0.53778
Q80WQ2	VAC14_MOUSE	1.08	0.111031	0.440249
Q99N96	RM01_MOUSE	1.08	0.111031	0.658479
Q9JJH1	RNAS4_MOUSE	1.08	0.111031	0.383676
P62071	RRAS2_MOUSE	1.08	0.111031	0.590354
Q62073	M3K7_MOUSE	1.08	0.111031	0.294805
Q61081	CDC37_MOUSE	1.08	0.111031	0.47219
Q9DB60	PXL2B_MOUSE	1.08	0.111031	0.464714
Q91WE2	PIP30_MOUSE	1.08	0.111031	0.408242
P24369	PPIB_MOUSE	1.08	0.111031	0.485915
Q60749	KHDR1_MOUSE	1.08	0.111031	0.404037
P35550	FBRL_MOUSE	1.08	0.111031	0.436395
P58321	UCHL4_MOUSE	1.08	0.111031	0.324104
P29595	NEDD8_MOUSE	1.08	0.111031	0.603341
O70589	CSKP_MOUSE	1.08	0.111031	0.530681
P11214	TPA_MOUSE	1.08	0.111031	0.263859
Q6WQJ1	DGLA_MOUSE	1.08	0.111031	0.486177
Q07235	GDN_MOUSE	1.08	0.111031	0.591688
Q6X893	CTL1_MOUSE	1.08	0.111031	0.550857
Q925J9	MED1_MOUSE	1.08	0.111031	0.378582
Q9D898	ARP5L_MOUSE	1.08	0.111031	0.658636
Q3UGC7	EI3JA_MOUSE	1.08	0.111031	0.492295
Q80TN7	NAV3_MOUSE	1.08	0.111031	0.248273
P39061	COIA1_MOUSE	1.08	0.111031	0.636967
Q60700	M3K12_MOUSE	1.08	0.111031	0.648001
Q62048	PEA15_MOUSE	1.08	0.111031	0.640684
Q3V0G7	GARL3_MOUSE	1.08	0.111031	0.501931
Q5BKP2	UBP13_MOUSE	1.08	0.111031	0.470952
Q3U3E2	F117B_MOUSE	1.08	0.111031	0.559945
Q60932	VDAC1_MOUSE	1.07	0.0976108	0.528882
P16330	CN37_MOUSE	1.07	0.0976108	0.512855
Q62420	SH3G2_MOUSE	1.07	0.0976108	0.598787
Q9Z2Q6	SEPT5_MOUSE	1.07	0.0976108	0.496555
P62874	GBB1_MOUSE	1.07	0.0976108	0.356327
Q8BYI9	TENR_MOUSE	1.07	0.0976108	0.438244
Q3UNH4	GRIN1_MOUSE	1.07	0.0976108	0.522686
Q80SW1	SAHH2_MOUSE	1.07	0.0976108	0.484428
Q9QXS1	PLEC_MOUSE	1.07	0.0976108	0.402293
Q99PL6	UBXN6_MOUSE	1.07	0.0976108	0.491657
Q9CR57	RL14_MOUSE	1.07	0.0976108	0.664547
O55022	PGRC1_MOUSE	1.07	0.0976108	0.493741
Q8JZP2	SYN3_MOUSE	1.07	0.0976108	0.450253
Q9QUM9	PSA6_MOUSE	1.07	0.0976108	0.404739
Q9CQA3	SDHB_MOUSE	1.07	0.0976108	0.552315
P61255	RL26_MOUSE	1.07	0.0976108	0.677814
Q9CR95	NECP1_MOUSE	1.07	0.0976108	0.496263
P70362	UFD1_MOUSE	1.07	0.0976108	0.528023
Q6PDL0	DC1L2_MOUSE	1.07	0.0976108	0.492921
Q7TQI3	OTUB1_MOUSE	1.07	0.0976108	0.532856
Q8K596	NAC2_MOUSE	1.07	0.0976108	0.530354
Q8JZS0	LIN7A_MOUSE	1.07	0.0976108	0.510628
O88485	DC1I1_MOUSE	1.07	0.0976108	0.474454
Q9JM14	NT5C_MOUSE	1.07	0.0976108	0.61993
P54071	IDHP_MOUSE	1.07	0.0976108	0.42443
Q6IR34	GPSM1_MOUSE	1.07	0.0976108	0.493672
P34022	RANG_MOUSE	1.07	0.0976108	0.530784
Q8BHL3	TB10B_MOUSE	1.07	0.0976108	0.493436
Q3TLH4	PRC2C_MOUSE	1.07	0.0976108	0.46726
P14824	ANXA6_MOUSE	1.07	0.0976108	0.41187
Q9D1E6	TBCB_MOUSE	1.07	0.0976108	0.453402
P61089	UBE2N_MOUSE	1.07	0.0976108	0.547444
Q8R464	CADM4_MOUSE	1.07	0.0976108	0.579954
Q91WJ8	FUBP1_MOUSE	1.07	0.0976108	0.439228
Q9Z1Z2	STRAP_MOUSE	1.07	0.0976108	0.535126
Q9D1J3	SARNP_MOUSE	1.07	0.0976108	0.5782
Q9QZQ1	AFAD_MOUSE	1.07	0.0976108	0.502152
Q68ED7	CRTC1_MOUSE	1.07	0.0976108	0.409298
Q5U3K5	RABL6_MOUSE	1.07	0.0976108	0.510543
Q8QZS1	HIBCH_MOUSE	1.07	0.0976108	0.592621
P63044	VAMP2_MOUSE	1.07	0.0976108	0.600102
Q8BL97	SRSF7_MOUSE	1.07	0.0976108	0.4618
Q7TN99	CPEB3_MOUSE	1.07	0.0976108	0.627362
P63037	DNJA1_MOUSE	1.07	0.0976108	0.522917
P31650	S6A11_MOUSE	1.07	0.0976108	0.567992
O35954	PITM1_MOUSE	1.07	0.0976108	0.603201
Q8BP47	SYNC_MOUSE	1.07	0.0976108	0.488312
P17095	HMGA1_MOUSE	1.07	0.0976108	0.555318
Q80WC7	AGFG2_MOUSE	1.07	0.0976108	0.482696
Q91YR1	TWF1_MOUSE	1.07	0.0976108	0.516777
F6ZDS4	TPR_MOUSE	1.07	0.0976108	0.369104
Q9ERI6	RDH14_MOUSE	1.07	0.0976108	0.600154
Q9CPQ1	COX6C_MOUSE	1.07	0.0976108	0.640206
P0C028	NUD11_MOUSE	1.07	0.0976108	0.644819
P0C027	NUD10_MOUSE	1.07	0.0976108	0.644819
Q91VI7	RINI_MOUSE	1.07	0.0976108	0.546728
P62320	SMD3_MOUSE	1.07	0.0976108	0.577374
A2A690	TANC2_MOUSE	1.07	0.0976108	0.461945
Q8CIP4	MARK4_MOUSE	1.07	0.0976108	0.66367
Q8R107	PRLD1_MOUSE	1.07	0.0976108	0.340646
Q922U1	PRPF3_MOUSE	1.07	0.0976108	0.608847
Q63943	MEF2D_MOUSE	1.07	0.0976108	0.48346
Q9ES28	ARHG7_MOUSE	1.07	0.0976108	0.597871
Q8JZV7	NAGA_MOUSE	1.07	0.0976108	0.503898
O35691	PININ_MOUSE	1.07	0.0976108	0.553902
P54923	ADPRH_MOUSE	1.07	0.0976108	0.57013
Q9QYA2	TOM40_MOUSE	1.07	0.0976108	0.514817
P42567	EPS15_MOUSE	1.07	0.0976108	0.604376
O88543	CSN3_MOUSE	1.07	0.0976108	0.467942
Q8BVI5	STX16_MOUSE	1.07	0.0976108	0.508787
tr	Q8BS30	1.07	0.0976108	0.770927
tr	A0A087WQ44	1.07	0.0976108	0.497021
E9PZM4	CHD2_MOUSE	1.07	0.0976108	0.544084
Q8CGI1	F193A_MOUSE	1.07	0.0976108	0.626299
Q9Z1D8	ZKSC5_MOUSE	1.07	0.0976108	0.513982
Q6PB44	PTN23_MOUSE	1.07	0.0976108	0.694014
P11499	HS90B_MOUSE	1.06	0.0840643	0.401226
O88737	BSN_MOUSE	1.06	0.0840643	0.490232
O70318	E41L2_MOUSE	1.06	0.0840643	0.514846
Q91ZA3	PCCA_MOUSE	1.06	0.0840643	0.519325
Q9QWI6	SRCN1_MOUSE	1.06	0.0840643	0.528505
Q8CI94	PYGB_MOUSE	1.06	0.0840643	0.496861
P14206	RSSA_MOUSE	1.06	0.0840643	0.539413
P26040	EZRI_MOUSE	1.06	0.0840643	0.606531
Q9R0Y5	KAD1_MOUSE	1.06	0.0840643	0.586705
Q9Z140	CPNE6_MOUSE	1.06	0.0840643	0.51674
Q8BNW9	KBTBB_MOUSE	1.06	0.0840643	0.638774
Q60864	STIP1_MOUSE	1.06	0.0840643	0.484625
Q8K1M6	DNM1L_MOUSE	1.06	0.0840643	0.5993
Q9CZC8	SCRN1_MOUSE	1.06	0.0840643	0.578367
Q99JY0	ECHB_MOUSE	1.06	0.0840643	0.453696
P62196	PRS8_MOUSE	1.06	0.0840643	0.638624
Q9JME5	AP3B2_MOUSE	1.06	0.0840643	0.464557
G3XA57	RFIP2_MOUSE	1.06	0.0840643	0.473546
Q9CQI6	COTL1_MOUSE	1.06	0.0840643	0.68147
Q60692	PSB6_MOUSE	1.06	0.0840643	0.584113
O08784	TCOF_MOUSE	1.06	0.0840643	0.563499
Q9JLZ3	AUHM_MOUSE	1.06	0.0840643	0.666592
Q64727	VINC_MOUSE	1.06	0.0840643	0.559239
Q99N28	CADM3_MOUSE	1.06	0.0840643	0.590087
P20060	HEXB_MOUSE	1.06	0.0840643	0.573728
O35685	NUDC_MOUSE	1.06	0.0840643	0.636459
Q9WUR2	ECI2_MOUSE	1.06	0.0840643	0.613827
P48758	CBR1_MOUSE	1.06	0.0840643	0.513526
Q9DBF1	AL7A1_MOUSE	1.06	0.0840643	0.54871
Q9D1Q6	ERP44_MOUSE	1.06	0.0840643	0.495646
Q9Z1P6	NDUA7_MOUSE	1.06	0.0840643	0.626748
Q62523	ZYX_MOUSE	1.06	0.0840643	0.586871
Q8CG76	ARK72_MOUSE	1.06	0.0840643	0.507481
B1AZP2	DLGP4_MOUSE	1.06	0.0840643	0.599451
O08919	NUMBL_MOUSE	1.06	0.0840643	0.510484
Q80Z38	SHAN2_MOUSE	1.06	0.0840643	0.59739
Q9Z0N1	IF2G_MOUSE	1.06	0.0840643	0.565852
Q03173	ENAH_MOUSE	1.06	0.0840643	0.501432
P53395	ODB2_MOUSE	1.06	0.0840643	0.64859
D3Z7P3	GLSK_MOUSE	1.06	0.0840643	0.536231
P51859	HDGF_MOUSE	1.06	0.0840643	0.404395
Q9DCC4	P5CR3_MOUSE	1.06	0.0840643	0.560262
Q5SUR0	PUR4_MOUSE	1.06	0.0840643	0.596986
Q923Z0	GPC5B_MOUSE	1.06	0.0840643	0.620804
Q3UTJ2	SRBS2_MOUSE	1.06	0.0840643	0.531269
P55088	AQP4_MOUSE	1.06	0.0840643	0.634335
Q8CH77	NAV1_MOUSE	1.06	0.0840643	0.633853
Q9WUD1	CHIP_MOUSE	1.06	0.0840643	0.470599
Q9R1T2	SAE1_MOUSE	1.06	0.0840643	0.541737
Q6DFV3	RHG21_MOUSE	1.06	0.0840643	0.63544
Q8BGR6	ARL15_MOUSE	1.06	0.0840643	0.640469
Q9WUB4	DCTN6_MOUSE	1.06	0.0840643	0.656909
Q8BKC8	PI4KB_MOUSE	1.06	0.0840643	0.676385
P13020	GELS_MOUSE	1.06	0.0840643	0.57697
A2AP18	PLCH2_MOUSE	1.06	0.0840643	0.565514
Q8VD04	GRAP1_MOUSE	1.06	0.0840643	0.4969
P26231	CTNA1_MOUSE	1.06	0.0840643	0.607017
Q8BIZ1	ANS1B_MOUSE	1.06	0.0840643	0.633347
P08003	PDIA4_MOUSE	1.06	0.0840643	0.497178
Q9D5T0	ATAD1_MOUSE	1.06	0.0840643	0.537494
Q8VDJ3	VIGLN_MOUSE	1.06	0.0840643	0.430649
Q9CRB8	MTFP1_MOUSE	1.06	0.0840643	0.732363
Q9QYI5	DNJB2_MOUSE	1.06	0.0840643	0.588846
Q3B7Z2	OSBP1_MOUSE	1.06	0.0840643	0.724716
Q99020	ROAA_MOUSE	1.06	0.0840643	0.695024
Q99JB2	STML2_MOUSE	1.06	0.0840643	0.763666
Q63836	SBP2_MOUSE	1.06	0.0840643	0.517594
P17563	SBP1_MOUSE	1.06	0.0840643	0.517594
Q6PA06	ATLA2_MOUSE	1.06	0.0840643	0.402578
Q9QZF2	GPC1_MOUSE	1.06	0.0840643	0.543514
Q8R1N4	NUDC3_MOUSE	1.06	0.0840643	0.581333
Q9CRD4	DBND2_MOUSE	1.06	0.0840643	0.603867
Q5SNZ0	GRDN_MOUSE	1.06	0.0840643	0.683105
tr	D3YZZ5	1.06	0.0840643	0.614197
Q9CWD8	NUBPL_MOUSE	1.06	0.0840643	0.587079
P70697	DCUP_MOUSE	1.06	0.0840643	0.625053
B2RY04	DOCK5_MOUSE	1.06	0.0840643	0.746751
P59644	PI5PA_MOUSE	1.06	0.0840643	0.796373
O70378	EMC8_MOUSE	1.06	0.0840643	0.543141
tr	Q3ULL6	1.06	0.0840643	0.688469
Q8K4Z5	SF3A1_MOUSE	1.06	0.0840643	0.503487
Q9WTQ8	TIM23_MOUSE	1.06	0.0840643	0.399799
Q64331	MYO6_MOUSE	1.06	0.0840643	0.537966
tr	Q7TNL5	1.06	0.0840643	0.56893
tr	E9PWJ7	1.06	0.0840643	0.559421
Q91V24	ABCA7_MOUSE	1.06	0.0840643	0.803565
Q4FZC9	SYNE3_MOUSE	1.06	0.0840643	0.523483
Q9Z2E1	MBD2_MOUSE	1.06	0.0840643	0.757279
A2ARS0	ANR63_MOUSE	1.06	0.0840643	0.680619
Q9WTX5	SKP1_MOUSE	1.06	0.0840643	0.658566
Q99N92	RM27_MOUSE	1.06	0.0840643	0.703816
tr	S4R1W1	1.05	0.0703893	0.691496
P52480	KPYM_MOUSE	1.05	0.0703893	0.606134
P63038	CH60_MOUSE	1.05	0.0703893	0.744109
Q64332	SYN2_MOUSE	1.05	0.0703893	0.600575
Q9WV92	E41L3_MOUSE	1.05	0.0703893	0.550665
P63011	RAB3A_MOUSE	1.05	0.0703893	0.738295
Q3TEA8	HP1B3_MOUSE	1.05	0.0703893	0.645526
Q9D051	ODPB_MOUSE	1.05	0.0703893	0.616538
P19246	NFH_MOUSE	1.05	0.0703893	0.548112
Q91VR2	ATPG_MOUSE	1.05	0.0703893	0.806523
P12970	RL7A_MOUSE	1.05	0.0703893	0.744422
Q61171	PRDX2_MOUSE	1.05	0.0703893	0.635749
Q05816	FABP5_MOUSE	1.05	0.0703893	0.542943
P99029	PRDX5_MOUSE	1.05	0.0703893	0.699808
O88342	WDR1_MOUSE	1.05	0.0703893	0.565958
P42125	ECI1_MOUSE	1.05	0.0703893	0.659935
P61264	STX1B_MOUSE	1.05	0.0703893	0.649498
Q3U0V1	FUBP2_MOUSE	1.05	0.0703893	0.571865
Q8R1Q8	DC1L1_MOUSE	1.05	0.0703893	0.570127
O70172	PI42A_MOUSE	1.05	0.0703893	0.577564
P47911	RL6_MOUSE	1.05	0.0703893	0.657539
O55234	PSB5_MOUSE	1.05	0.0703893	0.648333
Q9D0E1	HNRPM_MOUSE	1.05	0.0703893	0.639636
O88685	PRS6A_MOUSE	1.05	0.0703893	0.582579
Q922D8	C1TC_MOUSE	1.05	0.0703893	0.630048
P19536	COX5B_MOUSE	1.05	0.0703893	0.72745
P17426	AP2A1_MOUSE	1.05	0.0703893	0.487831
Q80VP1	EPN1_MOUSE	1.05	0.0703893	0.690548
Q811D0	DLG1_MOUSE	1.05	0.0703893	0.694656
Q9CQX8	RT36_MOUSE	1.05	0.0703893	0.749906
O35226	PSMD4_MOUSE	1.05	0.0703893	0.633082
Q9WVA3	BUB3_MOUSE	1.05	0.0703893	0.518792
Q69Z98	BRSK2_MOUSE	1.05	0.0703893	0.629511
P67984	RL22_MOUSE	1.05	0.0703893	0.621493
P83882	RL36A_MOUSE	1.05	0.0703893	0.771425
P29758	OAT_MOUSE	1.05	0.0703893	0.570405
Q7TQH0	ATX2L_MOUSE	1.05	0.0703893	0.546299
Q8R361	RFIP5_MOUSE	1.05	0.0703893	0.621775
Q6PCN3	TTBK1_MOUSE	1.05	0.0703893	0.695145
O55137	ACOT1_MOUSE	1.05	0.0703893	0.541065
Q9QYR7	ACOT3_MOUSE	1.05	0.0703893	0.541065
P32921	SYWC_MOUSE	1.05	0.0703893	0.601089
P61957	SUMO2_MOUSE	1.05	0.0703893	0.649961
Q9Z172	SUMO3_MOUSE	1.05	0.0703893	0.649961
Q3UHB1	NT5D3_MOUSE	1.05	0.0703893	0.504221
P23242	CXA1_MOUSE	1.05	0.0703893	0.64929
P28661	SEPT4_MOUSE	1.05	0.0703893	0.602587
Q07076	ANXA7_MOUSE	1.05	0.0703893	0.576342
Q91WE1	SNX15_MOUSE	1.05	0.0703893	0.547119
Q9JMG7	HDGR3_MOUSE	1.05	0.0703893	0.618515
Q9EPL2	CSTN1_MOUSE	1.05	0.0703893	0.710408
Q9WU78	PDC6I_MOUSE	1.05	0.0703893	0.638238
P62627	DLRB1_MOUSE	1.05	0.0703893	0.672502
P63330	PP2AA_MOUSE	1.05	0.0703893	0.717343
P62715	PP2AB_MOUSE	1.05	0.0703893	0.717343
Q3UMT1	PP12C_MOUSE	1.05	0.0703893	0.673322
P35564	CALX_MOUSE	1.05	0.0703893	0.615416
O88910	MPP3_MOUSE	1.05	0.0703893	0.561711
Q6VNB8	WDFY3_MOUSE	1.05	0.0703893	0.61192
F8VPU2	FARP1_MOUSE	1.05	0.0703893	0.659271
P59325	IF5_MOUSE	1.05	0.0703893	0.567201
Q7TPM6	FSD1_MOUSE	1.05	0.0703893	0.557466
Q9D0S9	HINT2_MOUSE	1.05	0.0703893	0.674729
P55302	AMRP_MOUSE	1.05	0.0703893	0.69502
Q99JT1	GATB_MOUSE	1.05	0.0703893	0.618276
tr	Q80ZM5	1.05	0.0703893	0.618623
Q810U5	CCD50_MOUSE	1.05	0.0703893	0.688941
P62746	RHOB_MOUSE	1.05	0.0703893	0.735433
Q9Z2X1	HNRPF_MOUSE	1.05	0.0703893	0.646866
Q91Z61	DIRA1_MOUSE	1.05	0.0703893	0.640238
E9Q137	TX264_MOUSE	1.05	0.0703893	0.665952
Q62376	RU17_MOUSE	1.05	0.0703893	0.615145
P32037	GTR3_MOUSE	1.05	0.0703893	0.66966
Q80TS7	DEND_MOUSE	1.05	0.0703893	0.645548
Q80U23	SNPH_MOUSE	1.05	0.0703893	0.592072
Q9D8S3	ARFG3_MOUSE	1.05	0.0703893	0.640469
tr	E9Q6Y8	1.05	0.0703893	0.721317
O08997	ATOX1_MOUSE	1.05	0.0703893	0.769143
O35926	CD5R2_MOUSE	1.05	0.0703893	0.657918
P28271	ACOHC_MOUSE	1.05	0.0703893	0.613324
tr	F2Z3U3	1.05	0.0703893	0.528587
tr	B1AUN2	1.05	0.0703893	0.685174
P83741	WNK1_MOUSE	1.05	0.0703893	0.658454
Q9D2R8	RT33_MOUSE	1.05	0.0703893	0.761286
Q8R4T1	CYS1_MOUSE	1.05	0.0703893	0.561174
Q9CQC7	NDUB4_MOUSE	1.05	0.0703893	0.700225
tr	E9PYD1	1.05	0.0703893	0.550663
Q8BSI6	R3HC1_MOUSE	1.05	0.0703893	0.705856
B7ZMP1	XPP3_MOUSE	1.05	0.0703893	0.655553
Q99MD9	NASP_MOUSE	1.05	0.0703893	0.68428
Q9WTN3	SRBP1_MOUSE	1.05	0.0703893	0.48075
Q9Z1K7	APCL_MOUSE	1.05	0.0703893	0.659095
tr	E9QAQ8	1.05	0.0703893	0.76756
Q5VCS6	TDRD5_MOUSE	1.05	0.0703893	0.700768
Q60770	STXB3_MOUSE	1.05	0.0703893	0.784755
Q8BGU5	CCNY_MOUSE	1.05	0.0703893	0.772525
Q91XB0	TREX1_MOUSE	1.05	0.0703893	0.657718
P46660	AINX_MOUSE	1.04	0.0565835	0.698111
P26443	DHE3_MOUSE	1.04	0.0565835	0.633607
Q7TQD2	TPPP_MOUSE	1.04	0.0565835	0.702627
P08551	NFL_MOUSE	1.04	0.0565835	0.659793
P27773	PDIA3_MOUSE	1.04	0.0565835	0.685126
P55066	NCAN_MOUSE	1.04	0.0565835	0.735908
Q3UHJ0	AAK1_MOUSE	1.04	0.0565835	0.692294
P08228	SODC_MOUSE	1.04	0.0565835	0.67004
Q80UG5	SEPT9_MOUSE	1.04	0.0565835	0.711405
Q61598	GDIB_MOUSE	1.04	0.0565835	0.685402
Q6PHZ2	KCC2D_MOUSE	1.04	0.0565835	0.728357
Q02248	CTNB1_MOUSE	1.04	0.0565835	0.725142
P10126	EF1A1_MOUSE	1.04	0.0565835	0.68215
P51410	RL9_MOUSE	1.04	0.0565835	0.761565
Q80YN3	BCAS1_MOUSE	1.04	0.0565835	0.710172
P62754	RS6_MOUSE	1.04	0.0565835	0.72849
P62823	RAB3C_MOUSE	1.04	0.0565835	0.755089
Q6WVG3	KCD12_MOUSE	1.04	0.0565835	0.712115
P62484	ABI2_MOUSE	1.04	0.0565835	0.613616
Q62419	SH3G1_MOUSE	1.04	0.0565835	0.711211
P60469	LIPA3_MOUSE	1.04	0.0565835	0.638498
Q4ACU6	SHAN3_MOUSE	1.04	0.0565835	0.620418
Q8BP67	RL24_MOUSE	1.04	0.0565835	0.710054
P58871	TB182_MOUSE	1.04	0.0565835	0.662124
Q9QXY6	EHD3_MOUSE	1.04	0.0565835	0.696122
Q3THS6	METK2_MOUSE	1.04	0.0565835	0.687796
Q9Z2Y8	PLPHP_MOUSE	1.04	0.0565835	0.719124
P52196	THTR_MOUSE	1.04	0.0565835	0.721696
O88735	MAP7_MOUSE	1.04	0.0565835	0.639541
Q9CWJ9	PUR9_MOUSE	1.04	0.0565835	0.611923
P62192	PRS4_MOUSE	1.04	0.0565835	0.643928
Q8VD37	SGIP1_MOUSE	1.04	0.0565835	0.663297
Q925I1	ATAD3_MOUSE	1.04	0.0565835	0.709048
O08917	FLOT1_MOUSE	1.04	0.0565835	0.684123
O09167	RL21_MOUSE	1.04	0.0565835	0.768752
P32067	LA_MOUSE	1.04	0.0565835	0.666151
P27661	H2AX_MOUSE	1.04	0.0565835	0.828844
Q8K1Z0	COQ9_MOUSE	1.04	0.0565835	0.67989
P31230	AIMP1_MOUSE	1.04	0.0565835	0.610744
Q9CX34	SGT1_MOUSE	1.04	0.0565835	0.732947
Q6PGN3	DCLK2_MOUSE	1.04	0.0565835	0.613752
Q8R404	MIC13_MOUSE	1.04	0.0565835	0.804281
Q9JIF7	COPB_MOUSE	1.04	0.0565835	0.65451
Q9QYB5	ADDG_MOUSE	1.04	0.0565835	0.646756
P83510	TNIK_MOUSE	1.04	0.0565835	0.933648
P23953	EST1C_MOUSE	1.04	0.0565835	0.737177
Q61330	CNTN2_MOUSE	1.04	0.0565835	0.699222
Q9ERT9	PPR1A_MOUSE	1.04	0.0565835	0.684734
Q8CFI0	NED4L_MOUSE	1.04	0.0565835	0.650012
Q9CXS4	CENPV_MOUSE	1.04	0.0565835	0.71472
P62849	RS24_MOUSE	1.04	0.0565835	0.667008
Q8BVU5	NUDT9_MOUSE	1.04	0.0565835	0.611403
Q9CQH7	BT3L4_MOUSE	1.04	0.0565835	0.807185
Q9DBL1	ACDSB_MOUSE	1.04	0.0565835	0.715217
Q9D8B4	NDUAB_MOUSE	1.04	0.0565835	0.742918
Q80XQ2	TBCD5_MOUSE	1.04	0.0565835	0.719608
P63276	RS17_MOUSE	1.04	0.0565835	0.855349
Q91YP0	L2HDH_MOUSE	1.04	0.0565835	0.632207
Q99J08	S14L2_MOUSE	1.04	0.0565835	0.55788
Q60780	GAS7_MOUSE	1.04	0.0565835	0.761946
Q148V7	RELCH_MOUSE	1.04	0.0565835	0.595411
Q5XJY5	COPD_MOUSE	1.04	0.0565835	0.672524
Q6PIX5	RHDF1_MOUSE	1.04	0.0565835	0.756537
Q3V3R1	C1TM_MOUSE	1.04	0.0565835	0.770696
Q9D1D4	TMEDA_MOUSE	1.04	0.0565835	0.616422
Q99LI8	HGS_MOUSE	1.04	0.0565835	0.667942
P81117	NUCB2_MOUSE	1.04	0.0565835	0.667432
Q62465	VAT1_MOUSE	1.04	0.0565835	0.702922
Q8R3P0	ACY2_MOUSE	1.04	0.0565835	0.65733
P97355	SPSY_MOUSE	1.04	0.0565835	0.725199
Q9DCT1	AKCL2_MOUSE	1.04	0.0565835	0.793787
Q01147	CREB1_MOUSE	1.04	0.0565835	0.721365
Q8K009	AL1L2_MOUSE	1.04	0.0565835	0.848156
Q9R1Z8	VINEX_MOUSE	1.04	0.0565835	0.687655
Q60823	AKT2_MOUSE	1.04	0.0565835	0.662606
P31750	AKT1_MOUSE	1.04	0.0565835	0.662606
Q9WUU7	CATZ_MOUSE	1.04	0.0565835	0.722305
Q61481	PDE1A_MOUSE	1.04	0.0565835	0.667312
Q65CL1	CTNA3_MOUSE	1.04	0.0565835	0.641628
Q3TYD6	LMTK2_MOUSE	1.04	0.0565835	0.88572
P59222	SREC2_MOUSE	1.04	0.0565835	0.821891
Q9ET22	DPP2_MOUSE	1.04	0.0565835	0.726627
Q9JKF1	IQGA1_MOUSE	1.04	0.0565835	0.6366
A2APY7	NDUF5_MOUSE	1.04	0.0565835	0.613077
Q9QY81	PO210_MOUSE	1.04	0.0565835	0.876489
Q8VDN2	AT1A1_MOUSE	1.03	0.0426443	0.792584
P05064	ALDOA_MOUSE	1.03	0.0426443	0.766296
Q9ERD7	TBB3_MOUSE	1.03	0.0426443	0.732604
P97427	DPYL1_MOUSE	1.03	0.0426443	0.718319
P14873	MAP1B_MOUSE	1.03	0.0426443	0.734744
Q9D2G2	ODO2_MOUSE	1.03	0.0426443	0.79162
P30275	KCRU_MOUSE	1.03	0.0426443	0.72266
Q9D0K2	SCOT1_MOUSE	1.03	0.0426443	0.775545
Q6P9K8	CSKI1_MOUSE	1.03	0.0426443	0.723861
P62918	RL8_MOUSE	1.03	0.0426443	0.782443
P47754	CAZA2_MOUSE	1.03	0.0426443	0.731888
P58281	OPA1_MOUSE	1.03	0.0426443	0.71066
Q91V61	SFXN3_MOUSE	1.03	0.0426443	0.741554
O88569	ROA2_MOUSE	1.03	0.0426443	0.716226
P09405	NUCL_MOUSE	1.03	0.0426443	0.812103
Q8BFR5	EFTU_MOUSE	1.03	0.0426443	0.79946
Q9EQ20	MMSA_MOUSE	1.03	0.0426443	0.778689
Q8BKX1	BAIP2_MOUSE	1.03	0.0426443	0.695325
Q99LC5	ETFA_MOUSE	1.03	0.0426443	0.764682
Q61879	MYH10_MOUSE	1.03	0.0426443	0.76981
P80318	TCPG_MOUSE	1.03	0.0426443	0.744321
P60843	IF4A1_MOUSE	1.03	0.0426443	0.81744
Q8VIJ6	SFPQ_MOUSE	1.03	0.0426443	0.796453
O89053	COR1A_MOUSE	1.03	0.0426443	0.775785
O70161	PI51C_MOUSE	1.03	0.0426443	0.783392
O88643	PAK1_MOUSE	1.03	0.0426443	0.740758
P14148	RL7_MOUSE	1.03	0.0426443	0.825437
Q91YT0	NDUV1_MOUSE	1.03	0.0426443	0.734127
P61922	GABT_MOUSE	1.03	0.0426443	0.670829
Q812A2	SRGP3_MOUSE	1.03	0.0426443	0.73582
O35551	RABE1_MOUSE	1.03	0.0426443	0.81194
Q9CZ44	NSF1C_MOUSE	1.03	0.0426443	0.730364
P15532	NDKA_MOUSE	1.03	0.0426443	0.842996
Q9R0P5	DEST_MOUSE	1.03	0.0426443	0.797947
Q8R001	MARE2_MOUSE	1.03	0.0426443	0.79675
Q8C0M9	ASGL1_MOUSE	1.03	0.0426443	0.801533
P70175	DLG3_MOUSE	1.03	0.0426443	0.730088
Q9JKR6	HYOU1_MOUSE	1.03	0.0426443	0.696551
Q9JLB0	PALS2_MOUSE	1.03	0.0426443	0.719027
Q8K3J1	NDUS8_MOUSE	1.03	0.0426443	0.801746
Q5RJI5	BRSK1_MOUSE	1.03	0.0426443	0.76114
Q91WK5	GCSH_MOUSE	1.03	0.0426443	0.797792
Q9D7X3	DUS3_MOUSE	1.03	0.0426443	0.750149
Q61036	PAK3_MOUSE	1.03	0.0426443	0.777251
A2AJI0	MA7D1_MOUSE	1.03	0.0426443	0.708332
O09111	NDUBB_MOUSE	1.03	0.0426443	0.747926
Q9D892	ITPA_MOUSE	1.03	0.0426443	0.778447
Q8CIE6	COPA_MOUSE	1.03	0.0426443	0.758888
Q9CZM2	RL15_MOUSE	1.03	0.0426443	0.75414
P62334	PRS10_MOUSE	1.03	0.0426443	0.831165
Q8VHI6	WASF3_MOUSE	1.03	0.0426443	0.826248
Q60902	EP15R_MOUSE	1.03	0.0426443	0.677893
Q91WQ3	SYYC_MOUSE	1.03	0.0426443	0.697022
P52760	RIDA_MOUSE	1.03	0.0426443	0.84917
Q8BHN3	GANAB_MOUSE	1.03	0.0426443	0.783264
P60761	NEUG_MOUSE	1.03	0.0426443	0.873854
Q9CQ75	NDUA2_MOUSE	1.03	0.0426443	0.853131
Q8K274	KT3K_MOUSE	1.03	0.0426443	0.75153
Q8BG81	PDIP3_MOUSE	1.03	0.0426443	0.681799
tr	G3X9N3	1.03	0.0426443	0.835698
Q8VDP4	CCAR2_MOUSE	1.03	0.0426443	0.642378
Q9JHL1	NHRF2_MOUSE	1.03	0.0426443	0.785041
Q9ERR1	NDEL1_MOUSE	1.03	0.0426443	0.839818
Q5IRJ6	ZNT9_MOUSE	1.03	0.0426443	0.815951
Q9Z0G0	GIPC1_MOUSE	1.03	0.0426443	0.738643
Q64514	TPP2_MOUSE	1.03	0.0426443	0.723009
Q9R020	ZRAB2_MOUSE	1.03	0.0426443	0.806921
Q8JZQ2	AFG32_MOUSE	1.03	0.0426443	0.80225
O54916	REPS1_MOUSE	1.03	0.0426443	0.74658
Q8C2Q3	RBM14_MOUSE	1.03	0.0426443	0.765357
O54941	SMCE1_MOUSE	1.03	0.0426443	0.712553
Q8R1X6	SPART_MOUSE	1.03	0.0426443	0.704519
P21279	GNAQ_MOUSE	1.03	0.0426443	0.821606
P62482	KCAB2_MOUSE	1.03	0.0426443	0.813002
Q8R066	C1QT4_MOUSE	1.03	0.0426443	0.80165
Q8K4F5	ABHDB_MOUSE	1.03	0.0426443	0.787379
P06728	APOA4_MOUSE	1.03	0.0426443	0.834217
Q62415	ASPP1_MOUSE	1.03	0.0426443	0.822934
P55937	GOGA3_MOUSE	1.03	0.0426443	0.761855
Q8K386	RAB15_MOUSE	1.03	0.0426443	0.826764
Q8VD33	SGTB_MOUSE	1.03	0.0426443	0.905892
tr	Q9Z1A1	1.03	0.0426443	0.781268
P55288	CAD11_MOUSE	1.03	0.0426443	0.75004
Q9CQ62	DECR_MOUSE	1.03	0.0426443	0.737005
Q62425	NDUA4_MOUSE	1.03	0.0426443	0.848179
O35382	EXOC4_MOUSE	1.03	0.0426443	0.751625
P83887	TBG1_MOUSE	1.03	0.0426443	0.751651
Q8VCK3	TBG2_MOUSE	1.03	0.0426443	0.751651
P32020	SCP2_MOUSE	1.03	0.0426443	0.803955
Q6ZPZ3	ZC3H4_MOUSE	1.03	0.0426443	0.8243
A2ALS5	RPGP1_MOUSE	1.03	0.0426443	0.779057
Q8K0C9	GMDS_MOUSE	1.03	0.0426443	0.746997
P03987	IGHG3_MOUSE	1.03	0.0426443	0.758845
tr	A0A1Y7VJN6	1.03	0.0426443	0.758845
tr	D3YVV3	1.03	0.0426443	0.866733
P59481	LMA2L_MOUSE	1.03	0.0426443	0.814254
Q91VT4	CBR4_MOUSE	1.03	0.0426443	0.801249
P04627	ARAF_MOUSE	1.03	0.0426443	0.796611
P33173	KIF1A_MOUSE	1.03	0.0426443	0.769471
P11404	FABPH_MOUSE	1.03	0.0426443	0.809682
Q80Y14	GLRX5_MOUSE	1.03	0.0426443	0.838143
Q91WD5	NDUS2_MOUSE	1.03	0.0426443	0.780514
A6PWD2	FHAD1_MOUSE	1.03	0.0426443	0.833837
Q9QYY0	GAB1_MOUSE	1.03	0.0426443	0.866234
Q5SYD0	MYO1D_MOUSE	1.03	0.0426443	0.81308
O09174	AMACR_MOUSE	1.03	0.0426443	0.764264
tr	A0A087WR82	1.03	0.0426443	0.801028
Q9R0B6	LAMC3_MOUSE	1.03	0.0426443	0.773141
Q68FF0	K1841_MOUSE	1.03	0.0426443	0.716687
P68368	TBA4A_MOUSE	1.02	0.0285692	0.804071
O08599	STXB1_MOUSE	1.02	0.0285692	0.836366
P46460	NSF_MOUSE	1.02	0.0285692	0.829657
P18872	GNAO_MOUSE	1.02	0.0285692	0.822578
Q8QZT1	THIL_MOUSE	1.02	0.0285692	0.810527
Q9D6R2	IDH3A_MOUSE	1.02	0.0285692	0.772502
Q9JKK7	TMOD2_MOUSE	1.02	0.0285692	0.903747
Q8CAQ8	MIC60_MOUSE	1.02	0.0285692	0.848251
Q64521	GPDM_MOUSE	1.02	0.0285692	0.82587
Q8BH59	CMC1_MOUSE	1.02	0.0285692	0.84403
P62631	EF1A2_MOUSE	1.02	0.0285692	0.85217
P80317	TCPZ_MOUSE	1.02	0.0285692	0.849815
Q9Z1S5	SEPT3_MOUSE	1.02	0.0285692	0.857227
Q9Z2D6	MECP2_MOUSE	1.02	0.0285692	0.816702
O54983	CRYM_MOUSE	1.02	0.0285692	0.853442
P12367	KAP2_MOUSE	1.02	0.0285692	0.844878
Q2PFD7	PSD3_MOUSE	1.02	0.0285692	0.894519
P51174	ACADL_MOUSE	1.02	0.0285692	0.853787
Q61553	FSCN1_MOUSE	1.02	0.0285692	0.766821
Q921H8	THIKA_MOUSE	1.02	0.0285692	0.82114
Q91YQ5	RPN1_MOUSE	1.02	0.0285692	0.850545
P60487	PLPP_MOUSE	1.02	0.0285692	0.82698
Q61753	SERA_MOUSE	1.02	0.0285692	0.868748
P48962	ADT1_MOUSE	1.02	0.0285692	0.862786
P01831	THY1_MOUSE	1.02	0.0285692	0.847311
Q9DB20	ATPO_MOUSE	1.02	0.0285692	0.930574
Q11011	PSA_MOUSE	1.02	0.0285692	0.804659
P10649	GSTM1_MOUSE	1.02	0.0285692	0.905513
P62911	RL32_MOUSE	1.02	0.0285692	0.929906
Q8VCE6	NT5M_MOUSE	1.02	0.0285692	0.854635
Q810U4	NRCAM_MOUSE	1.02	0.0285692	0.854077
Q8BVQ5	PPME1_MOUSE	1.02	0.0285692	0.795989
Q60931	VDAC3_MOUSE	1.02	0.0285692	0.849544
Q80U40	RIMB2_MOUSE	1.02	0.0285692	0.861823
Q6ZWX6	IF2A_MOUSE	1.02	0.0285692	0.823743
Q921F2	TADBP_MOUSE	1.02	0.0285692	0.763304
Q8R164	BPHL_MOUSE	1.02	0.0285692	0.831643
B0V2N1	PTPRS_MOUSE	1.02	0.0285692	0.837119
Q9JHU2	PALMD_MOUSE	1.02	0.0285692	0.831827
Q3UJU9	RMD3_MOUSE	1.02	0.0285692	0.827757
Q7TMK9	HNRPQ_MOUSE	1.02	0.0285692	0.757014
Q6URW6	MYH14_MOUSE	1.02	0.0285692	0.815937
Q61301	CTNA2_MOUSE	1.02	0.0285692	0.806902
Q3THK7	GUAA_MOUSE	1.02	0.0285692	0.865713
A2AQ25	SKT_MOUSE	1.02	0.0285692	0.79021
Q8CDG3	VCIP1_MOUSE	1.02	0.0285692	0.843484
Q8VDD5	MYH9_MOUSE	1.02	0.0285692	0.838506
Q8BTG7	NDRG4_MOUSE	1.02	0.0285692	0.820533
Q8K2F8	LS14A_MOUSE	1.02	0.0285692	0.916294
Q8VBY2	KKCC1_MOUSE	1.02	0.0285692	0.878698
Q6DIC0	SMCA2_MOUSE	1.02	0.0285692	0.842099
P59999	ARPC4_MOUSE	1.02	0.0285692	0.899222
Q9WV60	GSK3B_MOUSE	1.02	0.0285692	0.962171
O09172	GSH0_MOUSE	1.02	0.0285692	0.866996
Q922E4	PCY2_MOUSE	1.02	0.0285692	0.837454
O70362	PHLD_MOUSE	1.02	0.0285692	0.830489
Q6ZWY3	RS27L_MOUSE	1.02	0.0285692	0.883922
Q6ZWU9	RS27_MOUSE	1.02	0.0285692	0.883922
Q60865	CAPR1_MOUSE	1.02	0.0285692	0.839272
Q3ULD5	MCCB_MOUSE	1.02	0.0285692	0.847791
P23198	CBX3_MOUSE	1.02	0.0285692	0.890421
Q8CGY8	OGT1_MOUSE	1.02	0.0285692	0.790849
Q6ZPQ6	PITM2_MOUSE	1.02	0.0285692	0.853703
Q8CHU3	EPN2_MOUSE	1.02	0.0285692	0.790156
Q569Z6	TR150_MOUSE	1.02	0.0285692	0.865988
Q80TV8	CLAP1_MOUSE	1.02	0.0285692	0.854694
tr	Q3TQP0	1.02	0.0285692	0.878638
Q9CQY2	RAMAC_MOUSE	1.02	0.0285692	0.878638
Q9D0D5	T2EA_MOUSE	1.02	0.0285692	0.870536
Q3UE31	K0930_MOUSE	1.02	0.0285692	0.897318
Q58A65	JIP4_MOUSE	1.02	0.0285692	0.80165
Q7TPM1	PRC2B_MOUSE	1.02	0.0285692	0.789202
Q14BV6	YDJC_MOUSE	1.02	0.0285692	0.901947
Q8C522	ENDD1_MOUSE	1.02	0.0285692	0.858573
Q9R226	KHDR3_MOUSE	1.02	0.0285692	0.812692
P21614	VTDB_MOUSE	1.02	0.0285692	0.853853
Q6ZQ06	CE162_MOUSE	1.02	0.0285692	0.718953
Q8K2R5	ZN668_MOUSE	1.02	0.0285692	0.85933
Q6ZQ12	NINL_MOUSE	1.02	0.0285692	0.823194
Q7TNC4	LC7L2_MOUSE	1.02	0.0285692	0.894436
Q8VCB3	GYS2_MOUSE	1.02	0.0285692	0.884174
Q61712	DNJC1_MOUSE	1.02	0.0285692	0.950375
P70407	CADH9_MOUSE	1.02	0.0285692	0.848654
Q920E5	FPPS_MOUSE	1.02	0.0285692	0.821041
O08553	DPYL2_MOUSE	1.01	0.0143553	0.882078
P56480	ATPB_MOUSE	1.01	0.0143553	0.942333
Q9CWF2	TBB2B_MOUSE	1.01	0.0143553	0.913646
Q9D6F9	TBB4A_MOUSE	1.01	0.0143553	0.857315
P09411	PGK1_MOUSE	1.01	0.0143553	0.878917
P38647	GRP75_MOUSE	1.01	0.0143553	0.905445
P42669	PURA_MOUSE	1.01	0.0143553	0.917902
O08749	DLDH_MOUSE	1.01	0.0143553	0.861585
O35098	DPYL4_MOUSE	1.01	0.0143553	0.88341
P12960	CNTN1_MOUSE	1.01	0.0143553	0.915144
P20029	BIP_MOUSE	1.01	0.0143553	0.892646
Q61644	PACN1_MOUSE	1.01	0.0143553	0.915817
P70296	PEBP1_MOUSE	1.01	0.0143553	0.902638
P80316	TCPE_MOUSE	1.01	0.0143553	0.940329
P35486	ODPA_MOUSE	1.01	0.0143553	0.876494
O35295	PURB_MOUSE	1.01	0.0143553	0.946308
Q6R891	NEB2_MOUSE	1.01	0.0143553	0.92101
P06745	G6PI_MOUSE	1.01	0.0143553	0.910924
tr	E9PX29	1.01	0.0143553	0.950871
O55125	NIPS1_MOUSE	1.01	0.0143553	0.956273
Q61937	NPM_MOUSE	1.01	0.0143553	0.902945
Q64433	CH10_MOUSE	1.01	0.0143553	0.967708
Q9QYC0	ADDA_MOUSE	1.01	0.0143553	0.91555
Q9Z0X1	AIFM1_MOUSE	1.01	0.0143553	0.924327
Q61699	HS105_MOUSE	1.01	0.0143553	0.896033
O08585	CLCA_MOUSE	1.01	0.0143553	0.948729
P49722	PSA2_MOUSE	1.01	0.0143553	0.955135
Q9EQF6	DPYL5_MOUSE	1.01	0.0143553	0.953934
P62821	RAB1A_MOUSE	1.01	0.0143553	0.919287
P46664	PURA2_MOUSE	1.01	0.0143553	0.926896
P80313	TCPH_MOUSE	1.01	0.0143553	0.891999
P62900	RL31_MOUSE	1.01	0.0143553	0.97083
Q9CZX8	RS19_MOUSE	1.01	0.0143553	0.949041
Q99MR8	MCCA_MOUSE	1.01	0.0143553	0.944022
P06801	MAOX_MOUSE	1.01	0.0143553	0.946337
Q9D6M3	GHC1_MOUSE	1.01	0.0143553	0.906225
O54774	AP3D1_MOUSE	1.01	0.0143553	0.896692
Q8R1S0	COQ6_MOUSE	1.01	0.0143553	0.935027
Q99JP6	HOME3_MOUSE	1.01	0.0143553	0.885306
Q8QZT2	CCSAP_MOUSE	1.01	0.0143553	0.93066
E9Q912	GDS1_MOUSE	1.01	0.0143553	0.905418
P07310	KCRM_MOUSE	1.01	0.0143553	0.930147
Q3TRR0	MAP9_MOUSE	1.01	0.0143553	0.92504
Q8C419	GP158_MOUSE	1.01	0.0143553	0.947052
P97300	NPTN_MOUSE	1.01	0.0143553	0.967903
Q8BLK3	LSAMP_MOUSE	1.01	0.0143553	0.94004
O55126	NIPS2_MOUSE	1.01	0.0143553	0.966051
Q99JI6	RAP1B_MOUSE	1.01	0.0143553	0.954123
Q78PY7	SND1_MOUSE	1.01	0.0143553	0.935628
Q8K0S0	PHYIP_MOUSE	1.01	0.0143553	0.881437
Q7TSC1	PRC2A_MOUSE	1.01	0.0143553	0.908373
Q9R1P1	PSB3_MOUSE	1.01	0.0143553	0.938309
P28741	KIF3A_MOUSE	1.01	0.0143553	0.955211
P16381	DDX3L_MOUSE	1.01	0.0143553	0.833829
P26638	SYSC_MOUSE	1.01	0.0143553	0.96971
Q8CI51	PDLI5_MOUSE	1.01	0.0143553	0.938612
Q8C854	MYEF2_MOUSE	1.01	0.0143553	0.884447
A2AG50	MA7D2_MOUSE	1.01	0.0143553	0.915995
tr	E9PY16	1.01	0.0143553	0.925217
Q8R0S4	CACB4_MOUSE	1.01	0.0143553	0.955155
O08532	CA2D1_MOUSE	1.01	0.0143553	0.881918
P14869	RLA0_MOUSE	1.01	0.0143553	0.931287
P23116	EIF3A_MOUSE	1.01	0.0143553	0.931244
Q8R574	KPRB_MOUSE	1.01	0.0143553	0.933173
Q9Z130	HNRDL_MOUSE	1.01	0.0143553	0.945961
Q8BRV5	K1671_MOUSE	1.01	0.0143553	0.90639
P09602	HMGN2_MOUSE	1.01	0.0143553	0.95666
Q9QYJ0	DNJA2_MOUSE	1.01	0.0143553	0.940817
Q9QVP9	FAK2_MOUSE	1.01	0.0143553	0.871394
Q6P4S6	SIK3_MOUSE	1.01	0.0143553	0.741085
Q60631	GRB2_MOUSE	1.01	0.0143553	0.916486
Q71M36	CSPG5_MOUSE	1.01	0.0143553	0.911707
P70372	ELAV1_MOUSE	1.01	0.0143553	0.926656
Q64213	SF01_MOUSE	1.01	0.0143553	0.902103
Q5DTT2	PSD1_MOUSE	1.01	0.0143553	0.924633
Q9DCM0	ETHE1_MOUSE	1.01	0.0143553	0.936534
Q9D964	GATM_MOUSE	1.01	0.0143553	0.928373
P80560	PTPR2_MOUSE	1.01	0.0143553	0.939715
Q9JL04	FMN2_MOUSE	1.01	0.0143553	0.926069
P50446	K2C6A_MOUSE	1.01	0.0143553	0.940947
Q8BGZ7	K2C75_MOUSE	1.01	0.0143553	0.940947
Q9Z331	K2C6B_MOUSE	1.01	0.0143553	0.940947
tr	A0A2R8VHP3	1.01	0.0143553	0.940947
Q922U2	K2C5_MOUSE	1.01	0.0143553	0.940947
P97441	ZNT3_MOUSE	1.01	0.0143553	0.919853
O35435	PYRD_MOUSE	1.01	0.0143553	0.806002
Q91WL6	SNX11_MOUSE	1.01	0.0143553	0.954654
Q8VEL9	REM2_MOUSE	1.01	0.0143553	0.918801
Q9DB05	SNAA_MOUSE	1.01	0.0143553	0.962517
P97467	AMD_MOUSE	1.01	0.0143553	0.940038
P0DN34	NDUB1_MOUSE	1.01	0.0143553	0.97799
tr	G5E8G3	1.01	0.0143553	0.933369
P97822	AN32E_MOUSE	1.01	0.0143553	0.919623
P99027	RLA2_MOUSE	1.01	0.0143553	0.886442
tr	A0A5F8MPY2	1.01	0.0143553	0.886442
Q8BYN5	FSD1L_MOUSE	1.01	0.0143553	0.946095
Q8K2C9	HACD3_MOUSE	1.01	0.0143553	0.884554
Q6PB66	LPPRC_MOUSE	1.01	0.0143553	0.923485
Q9Z2A0	PDPK1_MOUSE	1.01	0.0143553	0.919781
Q9JJ28	FLII_MOUSE	1.01	0.0143553	0.925243
Q9DCU2	PLLP_MOUSE	1.01	0.0143553	0.871835
Q91WT9	CBS_MOUSE	1.01	0.0143553	0.941276
Q7TSK3	PCDH8_MOUSE	1.01	0.0143553	0.936794
Q8BG51	MIRO1_MOUSE	1.01	0.0143553	0.95072
Q8CI08	SLAI2_MOUSE	1.01	0.0143553	0.956549
Q68FF7	SLAI1_MOUSE	1.01	0.0143553	0.956549
Q6PAJ1	BCR_MOUSE	1.01	0.0143553	0.902099
Q7M6Y3	PICAL_MOUSE	1.01	0.0143553	0.886147
E9PVX6	KI67_MOUSE	1.01	0.0143553	0.909445
Q9QWF0	CAF1A_MOUSE	1.01	0.0143553	0.87467
Q60974	NCOR1_MOUSE	1.01	0.0143553	0.907151
A8Y5H7	S14L1_MOUSE	1.01	0.0143553	0.958645
A6H5Y3	METH_MOUSE	1.01	0.0143553	0.921206
Q7TMM9	TBB2A_MOUSE	1	0	0.985025
P17183	ENOG_MOUSE	1	0	0.983857
Q9QYR6	MAP1A_MOUSE	1	0	0.948618
P05201	AATC_MOUSE	1	0	0.987243
P05063	ALDOC_MOUSE	1	0	0.932032
Q8C8R3	ANK2_MOUSE	1	0	1
P50516	VATA_MOUSE	1	0	0.93978
Q9CZ13	QCR1_MOUSE	1	0	0.963716
Q9Z2I9	SUCB1_MOUSE	1	0	0.994704
Q8CC35	SYNPO_MOUSE	1	0	0.961359
Q7TQF7	AMPH_MOUSE	1	0	0.994588
tr	E9Q3M9	1	0	0.967823
Q9QYX7	PCLO_MOUSE	1	0	0.987028
Q91V12	BACH_MOUSE	1	0	0.985234
O08539	BIN1_MOUSE	1	0	0.95671
Q60930	VDAC2_MOUSE	1	0	0.970267
Q99KB8	GLO2_MOUSE	1	0	0.968075
Q9D3D9	ATPD_MOUSE	1	0	0.996924
P06151	LDHA_MOUSE	1	0	0.997604
Q9QXZ0	MACF1_MOUSE	1	0	0.985667
Q9WUK2	IF4H_MOUSE	1	0	0.984186
Q8BH95	ECHM_MOUSE	1	0	0.993973
Q99LF4	RTCB_MOUSE	1	0	0.980951
Q9CR16	PPID_MOUSE	1	0	0.961574
P61979	HNRPK_MOUSE	1	0	0.949933
P63028	TCTP_MOUSE	1	0	0.965878
Q9R0Q6	ARC1A_MOUSE	1	0	0.976428
Q8C3Q5	SHSA7_MOUSE	1	0	0.965364
Q99M71	EPDR1_MOUSE	1	0	0.970932
O88712	CTBP1_MOUSE	1	0	0.949287
Q14BB9	MA6D1_MOUSE	1	0	0.987187
Q80U49	C170B_MOUSE	1	0	0.961376
P54775	PRS6B_MOUSE	1	0	0.962758
Q60676	PPP5_MOUSE	1	0	0.981753
Q62165	DAG1_MOUSE	1	0	0.980101
Q921M7	CYRIB_MOUSE	1	0	0.996709
Q8CIN4	PAK2_MOUSE	1	0	0.969099
P18572	BASI_MOUSE	1	0	0.965123
Q6P1B1	XPP1_MOUSE	1	0	0.962588
Q64737	PUR2_MOUSE	1	0	0.988408
O54988	SLK_MOUSE	1	0	0.990248
Q8VEJ9	VPS4A_MOUSE	1	0	0.979214
Q99KR7	PPIF_MOUSE	1	0	0.975899
Q9DBC7	KAP0_MOUSE	1	0	0.978603
Q8K4Z3	NNRE_MOUSE	1	0	0.968884
P14602	HSPB1_MOUSE	1	0	0.996826
Q61191	HCFC1_MOUSE	1	0	0.985673
O08795	GLU2B_MOUSE	1	0	0.996882
Q9JJR8	TMM9B_MOUSE	1	0	0.945237
Q9CZS1	AL1B1_MOUSE	1	0	0.961691
P62141	PP1B_MOUSE	1	0	0.990259
O09131	GSTO1_MOUSE	1	0	0.987601
Q8BW96	KCC1D_MOUSE	1	0	0.933139
Q9CRD0	OCAD1_MOUSE	1	0	0.990366
P60824	CIRBP_MOUSE	1	0	0.986155
O35143	ATIF1_MOUSE	1	0	0.994875
Q80YA9	CNKR2_MOUSE	1	0	0.987057
Q9WUA2	SYFB_MOUSE	1	0	0.975637
Q78J03	MSRB2_MOUSE	1	0	0.98744
Q8BLF1	NCEH1_MOUSE	1	0	0.986291
P24527	LKHA4_MOUSE	1	0	0.984314
Q9QZ23	NFU1_MOUSE	1	0	0.998125
P54818	GALC_MOUSE	1	0	0.995264
Q99L45	IF2B_MOUSE	1	0	0.996198
Q921P9	TCAL1_MOUSE	1	0	0.997436
P19253	RL13A_MOUSE	1	0	0.999403
O08915	AIP_MOUSE	1	0	0.981274
Q9CWU4	CA052_MOUSE	1	0	0.996902
P35278	RAB5C_MOUSE	1	0	0.980897
Q5M8N4	D39U1_MOUSE	1	0	0.960562
Q9CXX9	CUED2_MOUSE	1	0	0.968482
Q9WTU3	SCN8A_MOUSE	1	0	0.988164
Q9CT10	RANB3_MOUSE	1	0	0.975372
Q9DBS2	TPRGL_MOUSE	1	0	0.955222
tr	Q8C635	1	0	0.984336
Q64516	GLPK_MOUSE	1	0	0.984336
Q9ERG2	STRN3_MOUSE	1	0	0.966061
Q99KV1	DJB11_MOUSE	1	0	0.976205
P17809	GTR1_MOUSE	1	0	0.983664
Q9DBC0	SELO_MOUSE	1	0	0.993659
Q9WVQ1	MAGI2_MOUSE	1	0	0.967987
Q9D1P4	CHRD1_MOUSE	1	0	0.979883
E9Q6P5	TTC7B_MOUSE	1	0	0.972787
A2ASQ1	AGRIN_MOUSE	1	0	0.970479
Q9WUP7	UCHL5_MOUSE	1	0	0.995606
Q9CXT8	MPPB_MOUSE	1	0	0.985789
Q9CPT3	NANP_MOUSE	1	0	0.982739
P56384	AT5G3_MOUSE	1	0	0.991157
P56383	AT5G2_MOUSE	1	0	0.991157
Q9QXG2	RAE1_MOUSE	1	0	0.986439
Q7TNF8	RIMB1_MOUSE	1	0	0.990774
tr	E9Q4D1	1	0	0.955434
Q61941	NNTM_MOUSE	1	0	0.979443
Q9CRY7	GDPD1_MOUSE	1	0	0.989596
P18653	KS6A1_MOUSE	1	0	0.972985
P08249	MDHM_MOUSE	0.99	-0.0144996	0.897988
P16858	G3P_MOUSE	0.99	-0.0144996	0.895694
P68372	TBB4B_MOUSE	0.99	-0.0144996	0.912029
Q04447	KCRB_MOUSE	0.99	-0.0144996	0.948489
P62814	VATB2_MOUSE	0.99	-0.0144996	0.901155
P14152	MDHC_MOUSE	0.99	-0.0144996	0.943845
P11798	KCC2A_MOUSE	0.99	-0.0144996	0.96458
P70404	IDHG1_MOUSE	0.99	-0.0144996	0.879433
Q9CZU6	CISY_MOUSE	0.99	-0.0144996	0.909643
Q9Z2H5	E41L1_MOUSE	0.99	-0.0144996	0.929581
P58252	EF2_MOUSE	0.99	-0.0144996	0.894556
Q8R071	IP3KA_MOUSE	0.99	-0.0144996	0.848934
P47857	PFKAM_MOUSE	0.99	-0.0144996	0.898103
Q3UHL1	CAMKV_MOUSE	0.99	-0.0144996	0.943779
Q7TMF3	NDUAC_MOUSE	0.99	-0.0144996	0.962034
Q9QXL2	KI21A_MOUSE	0.99	-0.0144996	0.890825
P62984	RL40_MOUSE	0.99	-0.0144996	0.924297
Q61548	AP180_MOUSE	0.99	-0.0144996	0.868693
P11031	TCP4_MOUSE	0.99	-0.0144996	0.952599
Q9R1T4	SEPT6_MOUSE	0.99	-0.0144996	0.952572
P62827	RAN_MOUSE	0.99	-0.0144996	0.955729
P35700	PRDX1_MOUSE	0.99	-0.0144996	0.93468
Q9DCS3	MECR_MOUSE	0.99	-0.0144996	0.973862
P46096	SYT1_MOUSE	0.99	-0.0144996	0.900138
Q62059	CSPG2_MOUSE	0.99	-0.0144996	0.950115
D3YZU1	SHAN1_MOUSE	0.99	-0.0144996	0.942137
P80315	TCPD_MOUSE	0.99	-0.0144996	0.925651
Q8BVE3	VATH_MOUSE	0.99	-0.0144996	0.913415
Q8K400	STXB5_MOUSE	0.99	-0.0144996	0.922207
P97351	RS3A_MOUSE	0.99	-0.0144996	0.950412
Q9DCL8	IPP2_MOUSE	0.99	-0.0144996	0.948054
Q80TK0	K1107_MOUSE	0.99	-0.0144996	0.89586
Q8BJH1	ZC21A_MOUSE	0.99	-0.0144996	0.876328
Q9JIS5	SV2A_MOUSE	0.99	-0.0144996	0.913038
Q9Z1B3	PLCB1_MOUSE	0.99	-0.0144996	0.9123
Q9D2M8	UB2V2_MOUSE	0.99	-0.0144996	0.924169
Q8K310	MATR3_MOUSE	0.99	-0.0144996	0.908501
Q63912	OMGP_MOUSE	0.99	-0.0144996	0.901166
Q9CQQ7	AT5F1_MOUSE	0.99	-0.0144996	0.913394
Q9QZD9	EIF3I_MOUSE	0.99	-0.0144996	0.885696
P14131	RS16_MOUSE	0.99	-0.0144996	0.942425
P70414	NAC1_MOUSE	0.99	-0.0144996	0.898802
Q6PE13	PRRT3_MOUSE	0.99	-0.0144996	0.924792
Q64487	PTPRD_MOUSE	0.99	-0.0144996	0.946409
Q9D1A2	CNDP2_MOUSE	0.99	-0.0144996	0.961616
P63158	HMGB1_MOUSE	0.99	-0.0144996	0.927628
Q61656	DDX5_MOUSE	0.99	-0.0144996	0.933513
P16332	MUTA_MOUSE	0.99	-0.0144996	0.811311
Q9QUI0	RHOA_MOUSE	0.99	-0.0144996	0.90716
Q8BMF3	MAON_MOUSE	0.99	-0.0144996	0.932197
Q64133	AOFA_MOUSE	0.99	-0.0144996	0.909008
P36916	GNL1_MOUSE	0.99	-0.0144996	0.897819
P28660	NCKP1_MOUSE	0.99	-0.0144996	0.940934
Q99MN1	SYK_MOUSE	0.99	-0.0144996	0.935441
P16460	ASSY_MOUSE	0.99	-0.0144996	0.949712
Q8BTI8	SRRM2_MOUSE	0.99	-0.0144996	0.891068
O35857	TIM44_MOUSE	0.99	-0.0144996	0.932846
Q9JMA1	UBP14_MOUSE	0.99	-0.0144996	0.942381
P47791	GSHR_MOUSE	0.99	-0.0144996	0.88914
O08582	GTPB1_MOUSE	0.99	-0.0144996	0.921
Q80TE7	LRRC7_MOUSE	0.99	-0.0144996	0.874819
Q3TIV5	ZC3HF_MOUSE	0.99	-0.0144996	0.942878
tr	A0A075B5P1	0.99	-0.0144996	0.951032
P01660	KV3A8_MOUSE	0.99	-0.0144996	0.951032
P01672	KV3AK_MOUSE	0.99	-0.0144996	0.951032
P01664	KV3AC_MOUSE	0.99	-0.0144996	0.951032
P01667	KV3AF_MOUSE	0.99	-0.0144996	0.951032
P01666	KV3AE_MOUSE	0.99	-0.0144996	0.951032
P01669	KV3AH_MOUSE	0.99	-0.0144996	0.951032
P01665	KV3AD_MOUSE	0.99	-0.0144996	0.951032
tr	A0A140T8Q4	0.99	-0.0144996	0.951032
tr	A0A140T8Q0	0.99	-0.0144996	0.951032
tr	A0A140T8M6	0.99	-0.0144996	0.951032
P01673	KV3AL_MOUSE	0.99	-0.0144996	0.951032
P01671	KV3AJ_MOUSE	0.99	-0.0144996	0.951032
P01670	KV3AI_MOUSE	0.99	-0.0144996	0.951032
tr	A0A140T8P0	0.99	-0.0144996	0.951032
P01656	KV3A3_MOUSE	0.99	-0.0144996	0.951032
tr	A0A075B5N9	0.99	-0.0144996	0.951032
P01668	KV3AG_MOUSE	0.99	-0.0144996	0.951032
P01654	KV3A1_MOUSE	0.99	-0.0144996	0.951032
P01657	KV3A5_MOUSE	0.99	-0.0144996	0.951032
P03977	KV3A4_MOUSE	0.99	-0.0144996	0.951032
P01655	KV3A2_MOUSE	0.99	-0.0144996	0.951032
P01659	KV3A7_MOUSE	0.99	-0.0144996	0.951032
tr	A0A075B5P0	0.99	-0.0144996	0.951032
tr	A0A140T8P4	0.99	-0.0144996	0.951032
P01658	KV3A6_MOUSE	0.99	-0.0144996	0.951032
Q3TWW8	SRSF6_MOUSE	0.99	-0.0144996	0.979153
Q9Z2W9	GRIA3_MOUSE	0.99	-0.0144996	0.909151
A2AHC3	CAMP1_MOUSE	0.99	-0.0144996	0.922534
tr	E9Q2E4	0.99	-0.0144996	0.887838
P84075	HPCA_MOUSE	0.99	-0.0144996	0.965675
P62748	HPCL1_MOUSE	0.99	-0.0144996	0.965675
Q9D379	HYEP_MOUSE	0.99	-0.0144996	0.93055
Q9JLQ2	GIT2_MOUSE	0.99	-0.0144996	0.910017
Q6PEB6	PHOCN_MOUSE	0.99	-0.0144996	0.932056
O35083	PLCA_MOUSE	0.99	-0.0144996	0.933569
Q8BIJ6	SYIM_MOUSE	0.99	-0.0144996	0.961104
Q8CE50	SNX30_MOUSE	0.99	-0.0144996	0.937173
Q9D4C9	CLVS1_MOUSE	0.99	-0.0144996	0.929627
Q8K2F0	BRD3_MOUSE	0.99	-0.0144996	0.88575
Q9QYH6	MAGD1_MOUSE	0.99	-0.0144996	0.955008
Q8C052	MAP1S_MOUSE	0.99	-0.0144996	0.911275
Q3TY65	ICA1L_MOUSE	0.99	-0.0144996	0.907449
Q9QXN3	TRIP4_MOUSE	0.99	-0.0144996	0.874558
Q8C0P5	COR2A_MOUSE	0.99	-0.0144996	0.91179
O54991	CNTP1_MOUSE	0.99	-0.0144996	0.933036
Q9D1L0	CHCH2_MOUSE	0.99	-0.0144996	0.937388
tr	D3YYY8	0.99	-0.0144996	0.955086
Q8BMS4	COQ3_MOUSE	0.99	-0.0144996	0.866461
Q99J36	THUM1_MOUSE	0.99	-0.0144996	0.929437
Q9DBL7	COASY_MOUSE	0.99	-0.0144996	0.903875
Q9ESD1	PRSS8_MOUSE	0.99	-0.0144996	0.91705
P63242	IF5A1_MOUSE	0.99	-0.0144996	0.948081
Q8BGY2	IF5A2_MOUSE	0.99	-0.0144996	0.948081
Q8BG89	ZN365_MOUSE	0.99	-0.0144996	0.901684
O08600	NUCG_MOUSE	0.99	-0.0144996	0.934577
Q9CQF9	PCYOX_MOUSE	0.99	-0.0144996	0.87899
Q8CB27	OTU1_MOUSE	0.99	-0.0144996	0.886454
Q8BP27	SFR1_MOUSE	0.99	-0.0144996	0.970256
Q8R1A4	DOCK7_MOUSE	0.99	-0.0144996	0.924399
P70206	PLXA1_MOUSE	0.99	-0.0144996	0.944981
Q80UG2	PLXA4_MOUSE	0.99	-0.0144996	0.944981
P70207	PLXA2_MOUSE	0.99	-0.0144996	0.944981
Q80WC3	TNC18_MOUSE	0.99	-0.0144996	0.894367
Q8R555	CRAC1_MOUSE	0.99	-0.0144996	0.92245
tr	Q7TRC7	0.99	-0.0144996	0.968882
Q9DBZ5	EIF3K_MOUSE	0.99	-0.0144996	0.932565
O88935	SYN1_MOUSE	0.98	-0.0291463	0.875085
Q6PIC6	AT1A3_MOUSE	0.98	-0.0291463	0.836314
Q6PIE5	AT1A2_MOUSE	0.98	-0.0291463	0.849687
P39053	DYN1_MOUSE	0.98	-0.0291463	0.769206
tr	Q91VA7	0.98	-0.0291463	0.900512
O55131	SEPT7_MOUSE	0.98	-0.0291463	0.804195
P84091	AP2M1_MOUSE	0.98	-0.0291463	0.885652
Q60625	ICAM5_MOUSE	0.98	-0.0291463	0.862574
Q9WUM5	SUCA_MOUSE	0.98	-0.0291463	0.863715
[truncated: 815 more rows]

## Sheet: Table S3 Tg-GFPvsNonTg-GFP
Accession	Gene Name	Ratio TG-GFP/WT-GFP	Log2Ratio	pvalue
Q9CQV8	1433B_MOUSE	1.32	0.400538	0.23039
P62259	1433E_MOUSE	1.11	0.15056	0.587185
P68510	1433F_MOUSE	1.27	0.344828	0.161477
P61982	1433G_MOUSE	1.24	0.31034	0.207458
P68254	1433T_MOUSE	1.33	0.411426	0.0987368
P63101	1433Z_MOUSE	1.21	0.275007	0.306714
Q61151	2A5E_MOUSE	1.17	0.226509	0.315142
Q76MZ3	2AAA_MOUSE	1.16	0.214125	0.391649
Q6P1F6	2ABA_MOUSE	1.22	0.286881	0.130461
Q925E7	2ABD_MOUSE	1.5	0.584963	0.0108711
Q99L13	3HIDH_MOUSE	1.24	0.31034	0.29874
P10852	4F2_MOUSE	1.21	0.275007	0.179681
Q3V1L4	5NTC_MOUSE	1.2	0.263034	0.154478
Q9CQ60	6PGL_MOUSE	1.16	0.214125	0.490328
tr	A0A075B5N9	1.14	0.189034	0.130289
tr	A0A075B5P0	1.14	0.189034	0.130289
tr	A0A075B5P1	1.14	0.189034	0.130289
tr	A0A075B5V0	1.55	0.632268	0.0102954
tr	A0A075B5V1	1.55	0.632268	0.0102954
tr	A0A075B5V6	1.55	0.632268	0.0102954
tr	A0A075B5Y2	1.85	0.887525	0.00355111
tr	A0A075B5Y6	1.85	0.887525	0.00355111
tr	A0A087WQ44	1.22	0.286881	0.0910429
tr	A0A087WR45	1.29	0.367371	0.147258
tr	A0A087WR82	1.52	0.604071	0.0841894
tr	A0A0A6YY83	1.29	0.367371	0.0649854
tr	A0A0B4J1J7	1.85	0.887525	0.00355111
tr	A0A0N4SVP8	1.22	0.286881	0.279964
tr	A0A0U1RNF2	1.3	0.378512	0.126675
tr	A0A140LIW3	1.24	0.31034	0.170867
tr	A0A140T8L9	1.22	0.286881	0.114118
tr	A0A140T8M6	1.14	0.189034	0.130289
tr	A0A140T8P0	1.14	0.189034	0.130289
tr	A0A140T8P4	1.14	0.189034	0.130289
tr	A0A140T8Q0	1.14	0.189034	0.130289
tr	A0A140T8Q4	1.14	0.189034	0.130289
tr	A0A1W2P6Q8	1.18	0.238787	0.248004
tr	A0A1W2P7H4	1.18	0.238787	0.248004
tr	A0A1W2P7S8	1.18	0.238787	0.248004
tr	A0A1W2P7Z8	1.18	0.238787	0.248004
tr	A0A1W2P855	1.18	0.238787	0.248004
tr	A0A1Y7VJN6	1.23	0.298658	0.113047
tr	A0A1Y7VKY1	1.48	0.565597	0.0899968
tr	A0A2R8VHP3	1.08	0.111031	0.664175
tr	A0A2R8VKG2	1.1	0.137504	0.412458
tr	A0A338P719	2.3	1.20163	0.0954915
tr	A0A571BEL3	1.38	0.464668	0.467974
tr	A0A571BF50	1	0	0.994787
tr	A0A571BF69	1.4	0.485427	0.027559
tr	A0A571BGC3	1.52	0.604071	0.1624
tr	A0A5F8MPY2	1.22	0.286881	0.203904
Q8C0J2	A16L1_MOUSE	1.34	0.422233	0.0670318
P07758	A1AT1_MOUSE	1.19	0.250962	0.124179
P22599	A1AT2_MOUSE	1.25	0.321928	0.281193
Q00897	A1AT4_MOUSE	1.54	0.62293	0.00802529
Q00898	A1AT5_MOUSE	1.44	0.526069	0.010972
tr	A1L3P4	1.13	0.176323	0.501956
tr	A2A8R0	1.3	0.378512	0.0174403
tr	A2A9H6	1.22	0.286881	0.18672
tr	A2AHY8	1.52	0.604071	0.0097955
P12023	A4_MOUSE	1.75	0.807355	0.0235819
tr	A6ZI46	1.46	0.545968	0.0605192
tr	A8DUK4	1.49	0.575312	0.0799801
Q3UHJ0	AAK1_MOUSE	1.24	0.31034	0.0989922
Q91WG5	AAKG2_MOUSE	1.51	0.594549	0.130485
Q5EG47	AAPK1_MOUSE	1.21	0.275007	0.218278
Q8BRK8	AAPK2_MOUSE	1.21	0.275007	0.218278
Q3THG9	AASD1_MOUSE	1.28	0.356144	0.188096
P05201	AATC_MOUSE	1.25	0.321928	0.108907
P05202	AATM_MOUSE	1.21	0.275007	0.182566
Q91V24	ABCA7_MOUSE	1.44	0.526069	0.00947784
E9Q876	ABCAC_MOUSE	1.46	0.545968	0.142815
E9PX95	ABCAH_MOUSE	1.58	0.659925	0.0398317
P55096	ABCD3_MOUSE	1.47	0.555816	0.0128695
P61222	ABCE1_MOUSE	1.21	0.275007	0.168697
Q99LE6	ABCF2_MOUSE	1.28	0.356144	0.0894256
Q99PE8	ABCG5_MOUSE	1.34	0.422233	0.101786
Q99LR1	ABD12_MOUSE	1.16	0.214125	0.312656
Q8K4F5	ABHDB_MOUSE	1.3	0.378512	0.067227
Q8CBW3	ABI1_MOUSE	1.29	0.367371	0.0237212
P62484	ABI2_MOUSE	1.24	0.31034	0.0611237
Q8K4G5	ABLM1_MOUSE	1.27	0.344828	0.0818443
Q69ZX8	ABLM3_MOUSE	1.85	0.887525	0.0048071
Q5SSL4	ABR_MOUSE	1.31	0.389567	0.0343295
Q3TCJ1	ABRX2_MOUSE	1.27	0.344828	0.0449889
Q5SWU9	ACACA_MOUSE	1.26	0.333424	0.0872536
Q9D7B6	ACAD8_MOUSE	1.16	0.214125	0.589171
Q8JZN5	ACAD9_MOUSE	1.14	0.189034	0.292328
P51174	ACADL_MOUSE	1.25	0.321928	0.0790454
P45952	ACADM_MOUSE	1.29	0.367371	0.0354281
Q07417	ACADS_MOUSE	1.26	0.333424	0.0219174
P50544	ACADV_MOUSE	1.3	0.378512	0.0544694
Q6ZQK5	ACAP2_MOUSE	1.21	0.275007	0.144112
Q99PU5	ACBG1_MOUSE	1.27	0.344828	0.077297
Q9DBL1	ACDSB_MOUSE	1.26	0.333424	0.111806
Q8R0I0	ACE2_MOUSE	1.18	0.238787	0.123211
Q9JIX8	ACINU_MOUSE	1.13	0.176323	0.504725
Q91V92	ACLY_MOUSE	1.23	0.298658	0.160129
Q9CQR4	ACO13_MOUSE	1.14	0.189034	0.594697
P28271	ACOHC_MOUSE	1.22	0.286881	0.0925799
Q99KI0	ACON_MOUSE	1.21	0.275007	0.110632
O55137	ACOT1_MOUSE	1.31	0.389567	0.0653888
Q9QYR9	ACOT2_MOUSE	1.22	0.286881	0.0457291
Q9QYR7	ACOT3_MOUSE	1.31	0.389567	0.0653888
P58137	ACOT8_MOUSE	1.26	0.333424	0.130034
Q9R0X4	ACOT9_MOUSE	1.22	0.286881	0.145441
Q9R0H0	ACOX1_MOUSE	1.48	0.565597	0.0435602
Q9QUJ7	ACSL4_MOUSE	1.32	0.400538	0.0513516
P60710	ACTB_MOUSE	1.4	0.485427	0.0286588
P68033	ACTC_MOUSE	1.44	0.526069	0.0661298
Q7TPR4	ACTN1_MOUSE	1.24	0.31034	0.160642
Q9JI91	ACTN2_MOUSE	1.45	0.536053	0.0778262
P57780	ACTN4_MOUSE	1.19	0.250962	0.224864
P68134	ACTS_MOUSE	1.44	0.526069	0.0661298
Q8R5C5	ACTY_MOUSE	1.33	0.411426	0.0443056
P61164	ACTZ_MOUSE	1.33	0.411426	0.0724578
Q8R3P0	ACY2_MOUSE	1.33	0.411426	0.0793233
Q9R1V4	ADA11_MOUSE	1.43	0.516015	0.0930156
Q8C0I1	ADAS_MOUSE	1.42	0.505891	0.0123136
P97490	ADCY8_MOUSE	1.37	0.454176	0.095837
P51830	ADCY9_MOUSE	1.18	0.238787	0.230064
Q9QYC0	ADDA_MOUSE	1.26	0.333424	0.0985594
Q9QYB8	ADDB_MOUSE	1.31	0.389567	0.028548
Q9QYB5	ADDG_MOUSE	1.3	0.378512	0.0368537
P28474	ADHX_MOUSE	1.26	0.333424	0.118821
P55264	ADK_MOUSE	1.23	0.298658	0.182563
P54923	ADPRH_MOUSE	1.16	0.214125	0.159264
Q8CG72	ADPRS_MOUSE	1.18	0.238787	0.372421
Q61578	ADRO_MOUSE	1.44	0.526069	0.0119932
P48962	ADT1_MOUSE	1.21	0.275007	0.186446
P51881	ADT2_MOUSE	1.23	0.298658	0.280822
Q5DTU0	AF1L2_MOUSE	1.58	0.659925	0.000360269
Q9QZQ1	AFAD_MOUSE	1.32	0.400538	0.0469208
Q80YS6	AFAP1_MOUSE	1.25	0.321928	0.262268
Q8JZQ2	AFG32_MOUSE	1.22	0.286881	0.193312
Q3UHD9	AGAP2_MOUSE	1.17	0.226509	0.322226
Q8VHH5	AGAP3_MOUSE	1.27	0.344828	0.116602
Q8K2K6	AGFG1_MOUSE	1.27	0.344828	0.0489148
Q80WC7	AGFG2_MOUSE	1.24	0.31034	0.107389
Q9ESW4	AGK_MOUSE	1.21	0.275007	0.308965
Q8CJG0	AGO2_MOUSE	1.24	0.31034	0.0939127
Q7TT36	AGRA3_MOUSE	1.19	0.250962	0.261103
Q3UHD1	AGRB1_MOUSE	1.13	0.176323	0.104966
Q8K209	AGRG1_MOUSE	1.33	0.411426	0.099433
A2ASQ1	AGRIN_MOUSE	1.19	0.250962	0.25972
Q80TR1	AGRL1_MOUSE	1.12	0.163499	0.402327
Q80TS3	AGRL3_MOUSE	1.07	0.0976108	0.647336
Q8BK64	AHSA1_MOUSE	1.22	0.286881	0.147183
Q9Z0X1	AIFM1_MOUSE	1.24	0.31034	0.0673085
P31230	AIMP1_MOUSE	1.23	0.298658	0.0843566
P46660	AINX_MOUSE	1.36	0.443607	0.0427783
O08915	AIP_MOUSE	1.27	0.344828	0.145072
A2AJA9	AJM1_MOUSE	0.95	-0.0740006	0.947179
Q9JII6	AK1A1_MOUSE	1.27	0.344828	0.0891695
O54931	AKAP2_MOUSE	1.25	0.321928	0.0719354
D3YVF0	AKAP5_MOUSE	1.29	0.367371	0.0700688
Q9DCT1	AKCL2_MOUSE	1.32	0.400538	0.113763
P31750	AKT1_MOUSE	1.32	0.400538	0.0325366
Q60823	AKT2_MOUSE	1.32	0.400538	0.0325366
Q9D1F4	AKTS1_MOUSE	1.18	0.238787	0.321756
P24549	AL1A1_MOUSE	1.19	0.250962	0.104545
Q9CZS1	AL1B1_MOUSE	1.24	0.31034	0.0911909
Q8R0Y6	AL1L1_MOUSE	1.23	0.298658	0.155624
Q8K009	AL1L2_MOUSE	1.22	0.286881	0.352084
Q8CHT0	AL4A1_MOUSE	1.4	0.485427	0.0132363
Q9DBF1	AL7A1_MOUSE	1.26	0.333424	0.0880646
P07724	ALBU_MOUSE	1	0	0.985448
P47738	ALDH2_MOUSE	1.21	0.275007	0.284522
P05064	ALDOA_MOUSE	1.29	0.367371	0.116392
P05063	ALDOC_MOUSE	1.29	0.367371	0.0872348
P45376	ALDR_MOUSE	1.11	0.15056	0.624869
Q9DBE8	ALG2_MOUSE	1.2	0.263034	0.249713
O09174	AMACR_MOUSE	1.17	0.226509	0.250583
P97467	AMD_MOUSE	1.26	0.333424	0.0924824
Q8CCJ4	AMER2_MOUSE	0.71	-0.494109	0.752254
Q80ZD8	AMGO1_MOUSE	1.02	0.0285692	0.41616
Q8VHG2	AMOT_MOUSE	1.34	0.422233	0.0615953
Q9DBT5	AMPD2_MOUSE	1.34	0.422233	0.0201619
Q7TQF7	AMPH_MOUSE	1.23	0.298658	0.184031
Q9CPY7	AMPL_MOUSE	1.24	0.31034	0.169013
P55302	AMRP_MOUSE	1.31	0.389567	0.109011
O35381	AN32A_MOUSE	1.38	0.464668	0.0435684
P97822	AN32E_MOUSE	1.27	0.344828	0.12731
Q02357	ANK1_MOUSE	1.38	0.464668	0.0869928
Q8C8R3	ANK2_MOUSE	1.25	0.321928	0.0927645
G5E8K5	ANK3_MOUSE	1.19	0.250962	0.208477
Q8CFW1	ANO2_MOUSE	1.87	0.903038	0.0442429
E9Q4F7	ANR11_MOUSE	1.41	0.495695	0.289125
Q99NH0	ANR17_MOUSE	1.6	0.678072	0.104038
A2ARS0	ANR63_MOUSE	1.35	0.432959	0.147997
Q8BIZ1	ANS1B_MOUSE	1.2	0.263034	0.213087
P32261	ANT3_MOUSE	1.09	0.124328	0.599634
O35639	ANXA3_MOUSE	1.24	0.31034	0.126917
P48036	ANXA5_MOUSE	1.21	0.275007	0.175187
P14824	ANXA6_MOUSE	1.18	0.238787	0.132863
Q07076	ANXA7_MOUSE	1.19	0.250962	0.136549
O70423	AOC3_MOUSE	0.34	-1.55639	0.134639
Q64133	AOFA_MOUSE	1.3	0.378512	0.0680551
Q8BW75	AOFB_MOUSE	1.36	0.443607	0.0344627
Q61548	AP180_MOUSE	1.21	0.275007	0.143743
O35643	AP1B1_MOUSE	1.33	0.411426	0.0728998
P22892	AP1G1_MOUSE	1.26	0.333424	0.0896366
P35585	AP1M1_MOUSE	1.27	0.344828	0.0282789
Q9DB50	AP1S2_MOUSE	1.34	0.422233	0.217404
P17426	AP2A1_MOUSE	1.27	0.344828	0.0381669
P17427	AP2A2_MOUSE	1.28	0.356144	0.0379453
Q9DBG3	AP2B1_MOUSE	1.22	0.286881	0.288854
P84091	AP2M1_MOUSE	1.23	0.298658	0.18447
Q9Z1T1	AP3B1_MOUSE	1.21	0.275007	0.138099
Q9JME5	AP3B2_MOUSE	1.25	0.321928	0.0455633
O54774	AP3D1_MOUSE	1.18	0.238787	0.170275
Q9JKC8	AP3M1_MOUSE	1.13	0.176323	0.520028
Q8R2R9	AP3M2_MOUSE	1.13	0.176323	0.520028
Q9DCR2	AP3S1_MOUSE	1.14	0.189034	0.492338
B2RUJ5	APBA1_MOUSE	1.32	0.400538	0.0351189
P98084	APBA2_MOUSE	1.25	0.321928	0.0337202
Q9QXJ1	APBB1_MOUSE	1.17	0.226509	0.134043
Q61315	APC_MOUSE	1.4	0.485427	0.0407401
Q9Z1K7	APCL_MOUSE	1.19	0.250962	0.257825
Q8R146	APEH_MOUSE	1.5	0.584963	0.0217583
Q9D842	APLF_MOUSE	1.08	0.111031	0.733867
Q03157	APLP1_MOUSE	1.35	0.432959	0.0241671
Q9D7N9	APMAP_MOUSE	1.34	0.422233	0.0130477
Q00623	APOA1_MOUSE	0.89	-0.168123	0.524128
P06728	APOA4_MOUSE	1.13	0.176323	0.510693
P08226	APOE_MOUSE	1.23	0.298658	0.219986
P55088	AQP4_MOUSE	1.34	0.422233	0.0810907
P04627	ARAF_MOUSE	1.22	0.286881	0.178292
Q99MK8	ARBK1_MOUSE	1.19	0.250962	0.277149
Q9R0Q6	ARC1A_MOUSE	1.24	0.31034	0.138073
Q505B7	ARCH_MOUSE	1.2	0.263034	0.321435
P61750	ARF4_MOUSE	256	8	0.373901
Q9EPJ9	ARFG1_MOUSE	1.27	0.344828	0.0870828
Q99K28	ARFG2_MOUSE	1.24	0.31034	0.0679198
Q9D8S3	ARFG3_MOUSE	1.3	0.378512	0.0652091
Q8K221	ARFP2_MOUSE	1.38	0.464668	0.0553143
Q3UL36	ARGL1_MOUSE	1.3	0.378512	0.121904
Q61210	ARHG1_MOUSE	1.39	0.475085	0.0283349
Q60875	ARHG2_MOUSE	1.17	0.226509	0.212081
Q8K4I3	ARHG6_MOUSE	1.45	0.536053	0.0462335
Q9ES28	ARHG7_MOUSE	1.27	0.344828	0.13762
Q8R4H2	ARHGC_MOUSE	1.17	0.226509	0.221786
Q80U35	ARHGH_MOUSE	1.23	0.298658	0.0845825
Q8CG76	ARK72_MOUSE	1.32	0.400538	0.0615577
Q8BGR6	ARL15_MOUSE	1.29	0.367371	0.089657
Q9WUL7	ARL3_MOUSE	1.54	0.62293	0.0284597
Q91YI0	ARLY_MOUSE	1.41	0.495695	0.0289051
Q9D7A8	ARMC1_MOUSE	0.99	-0.0144996	0.96199
A6H630	ARMT1_MOUSE	1.19	0.250962	0.311927
Q9QZB7	ARP10_MOUSE	1.34	0.422233	0.106889
P61161	ARP2_MOUSE	1.15	0.201634	0.41476
Q99JY9	ARP3_MOUSE	1.18	0.238787	0.292958
Q641P0	ARP3B_MOUSE	1.17	0.226509	0.404111
Q9D898	ARP5L_MOUSE	1.26	0.333424	0.269186
Q9CVB6	ARPC2_MOUSE	1.12	0.163499	0.473594
P59999	ARPC4_MOUSE	1.17	0.226509	0.442577
Q9CPW4	ARPC5_MOUSE	1.24	0.31034	0.182411
Q9D0A3	ARPIN_MOUSE	1.17	0.226509	0.315467
Q8BWG8	ARRB1_MOUSE	1.4	0.485427	0.0208487
P50429	ARSB_MOUSE	1.2	0.263034	0.42588
P98203	ARVC_MOUSE	1.64	0.713696	0.0932104
Q91WU5	AS3MT_MOUSE	1.4	0.485427	0.100719
Q9QWY8	ASAP1_MOUSE	1.17	0.226509	0.195609
Q8C0M9	ASGL1_MOUSE	1.26	0.333424	0.125008
Q61024	ASNS_MOUSE	1.06	0.0840643	0.707041
Q8VBT9	ASPC1_MOUSE	1.08	0.111031	0.64604
Q62415	ASPP1_MOUSE	1.22	0.286881	0.297978
Q8CG79	ASPP2_MOUSE	1.43	0.516015	0.0947991
P16460	ASSY_MOUSE	1.24	0.31034	0.172227
Q61137	ASTN1_MOUSE	1.13	0.176323	0.380009
Q6DFW5	AT11B_MOUSE	1.69	0.757023	0.0126825
Q8VDN2	AT1A1_MOUSE	1.21	0.275007	0.158971
Q6PIE5	AT1A2_MOUSE	1.23	0.298658	0.175428
Q6PIC6	AT1A3_MOUSE	1.21	0.275007	0.162403
P14094	AT1B1_MOUSE	1.2	0.263034	0.238903
P14231	AT1B2_MOUSE	1.2	0.263034	0.178359
P97370	AT1B3_MOUSE	1.24	0.31034	0.297648
O55143	AT2A2_MOUSE	1.2	0.263034	0.202094
G5E829	AT2B1_MOUSE	1.15	0.201634	0.266744
Q9R0K7	AT2B2_MOUSE	1.15	0.201634	0.200846
Q6Q477	AT2B4_MOUSE	1.27	0.344828	0.0692458
Q9CQQ7	AT5F1_MOUSE	1.2	0.263034	0.235768
P56383	AT5G2_MOUSE	1.08	0.111031	0.621165
P56384	AT5G3_MOUSE	1.08	0.111031	0.621165
P70704	AT8A1_MOUSE	1.2	0.263034	0.188235
Q9D5T0	ATAD1_MOUSE	1.23	0.298658	0.115001
Q925I1	ATAD3_MOUSE	1.26	0.333424	0.110354
Q8K341	ATAT_MOUSE	1.33	0.411426	0.0273506
Q9Z2A5	ATE1_MOUSE	1.34	0.422233	0.0368145
Q91YI1	ATG13_MOUSE	1.13	0.176323	0.553291
Q9CPX6	ATG3_MOUSE	1.3	0.378512	0.0765824
Q811C2	ATG4C_MOUSE	0.84	-0.251539	0.283281
Q9D906	ATG7_MOUSE	1.18	0.238787	0.17185
O35143	ATIF1_MOUSE	1.08	0.111031	0.621183
Q7TSK7	ATL2_MOUSE	1.71	0.773996	0.0817296
Q8BH66	ATLA1_MOUSE	1.18	0.238787	0.543674
Q6PA06	ATLA2_MOUSE	1.22	0.286881	0.115793
O35126	ATN1_MOUSE	1.52	0.604071	0.133699
O08997	ATOX1_MOUSE	1.17	0.226509	0.386096
Q64436	ATP4A_MOUSE	1.27	0.344828	0.186805
P56382	ATP5E_MOUSE	1.34	0.422233	0.23098
Q9DCX2	ATP5H_MOUSE	1.2	0.263034	0.272042
Q06185	ATP5I_MOUSE	1.24	0.31034	0.251256
P97450	ATP5J_MOUSE	1.32	0.400538	0.259882
Q9CPQ8	ATP5L_MOUSE	1.44	0.526069	0.0598619
P03930	ATP8_MOUSE	1.14	0.189034	0.270569
Q03265	ATPA_MOUSE	1.19	0.250962	0.281705
P56480	ATPB_MOUSE	1.25	0.321928	0.136156
Q9D3D9	ATPD_MOUSE	1.19	0.250962	0.283312
Q811I0	ATPF1_MOUSE	1.15	0.201634	0.276079
Q91VR2	ATPG_MOUSE	1.19	0.250962	0.391883
P56135	ATPK_MOUSE	1.17	0.226509	0.505896
Q78IK2	ATPMK_MOUSE	1.27	0.344828	0.12666
Q9DB20	ATPO_MOUSE	1.27	0.344828	0.251956
P59509	ATS19_MOUSE	1.31	0.389567	0.241686
P54254	ATX1_MOUSE	1.41	0.495695	0.0352806
O70305	ATX2_MOUSE	1.24	0.31034	0.138679
Q7TQH0	ATX2L_MOUSE	1.23	0.298658	0.0815647
Q9JLZ3	AUHM_MOUSE	1.24	0.31034	0.174893
tr	B1ARV6	1.24	0.31034	0.230841
tr	B1AUN2	1.25	0.321928	0.0930027
tr	B1AYL1	1.3	0.378512	0.165878
tr	B2RW11	1.41	0.495695	0.186109
tr	B2RX70	1.22	0.286881	0.177885
P16283	B3A3_MOUSE	1.85	0.887525	0.00793764
P04919	B3AT_MOUSE	1.06	0.0840643	0.641151
Q8BHT6	B3GLT_MOUSE	1.24	0.31034	0.0226545
Q766D5	B4GN4_MOUSE	1.13	0.176323	0.31302
tr	B8QI36	1.62	0.695994	0.00599727
Q91V12	BACH_MOUSE	1.28	0.356144	0.0983932
Q61337	BAD_MOUSE	1.29	0.367371	0.134608
Q9Z1R2	BAG6_MOUSE	1.25	0.321928	0.23476
Q8BKX1	BAIP2_MOUSE	1.23	0.298658	0.115802
Q61335	BAP31_MOUSE	1.14	0.189034	0.382578
P18572	BASI_MOUSE	1.19	0.250962	0.184544
Q91XV3	BASP1_MOUSE	1.34	0.422233	0.0746965
Q80YN3	BCAS1_MOUSE	1.29	0.367371	0.105937
Q8CCN5	BCAS3_MOUSE	1.24	0.31034	0.070914
P24288	BCAT1_MOUSE	1.36	0.443607	0.0719729
Q9CXE2	BCL7A_MOUSE	1.38	0.464668	0.0758233
Q921K9	BCL7B_MOUSE	1.38	0.464668	0.0758233
Q8K019	BCLF1_MOUSE	1.25	0.321928	0.0713423
Q6PAJ1	BCR_MOUSE	1.22	0.286881	0.0803466
Q80XN0	BDH_MOUSE	1.28	0.356144	0.129973
Q9CY64	BIEA_MOUSE	0.68	-0.556393	0.0701596
O08539	BIN1_MOUSE	1.23	0.298658	0.114568
P20029	BIP_MOUSE	1.31	0.389567	0.0714629
Q923D2	BLVRB_MOUSE	1.17	0.226509	0.455947
Q9D8S9	BOLA1_MOUSE	1.28	0.356144	0.0614126
Q9D6W8	BORC6_MOUSE	1.11	0.15056	0.653406
Q9JM96	BORG4_MOUSE	1.32	0.400538	0.0565537
Q91W92	BORG5_MOUSE	1.29	0.367371	0.0775421
Q8R164	BPHL_MOUSE	1.27	0.344828	0.111727
Q9Z0S1	BPNT1_MOUSE	1.25	0.321928	0.301722
P28028	BRAF_MOUSE	1.16	0.214125	0.412924
Q8K2F0	BRD3_MOUSE	1.34	0.422233	0.025798
Q9ESU6	BRD4_MOUSE	1.41	0.495695	0.201303
Q920P3	BRNP1_MOUSE	1.46	0.545968	0.00126101
Q5RJI5	BRSK1_MOUSE	1.27	0.344828	0.079094
Q69Z98	BRSK2_MOUSE	1.22	0.286881	0.150917
O88737	BSN_MOUSE	1.28	0.356144	0.0548601
Q9CQH7	BT3L4_MOUSE	1.16	0.214125	0.383428
Q64152	BTF3_MOUSE	1.33	0.411426	0.068006
Q9WVA3	BUB3_MOUSE	1.27	0.344828	0.0474066
Q80U49	C170B_MOUSE	1.21	0.275007	0.187232
P14106	C1QB_MOUSE	1.39	0.475085	0.0410352
O35658	C1QBP_MOUSE	1.21	0.275007	0.16224
Q02105	C1QC_MOUSE	1.41	0.495695	0.0337495
Q8R066	C1QT4_MOUSE	1.27	0.344828	0.079526
Q922D8	C1TC_MOUSE	1.28	0.356144	0.066029
Q3V3R1	C1TM_MOUSE	1.29	0.367371	0.168969
Q80X80	C2C2L_MOUSE	1.21	0.275007	0.34004
Q5HZI2	C2C4C_MOUSE	1.3	0.378512	0.0668709
Q8K1A6	C2D1A_MOUSE	1.27	0.344828	0.114204
Q8BGH7	C42S2_MOUSE	1.21	0.275007	0.115594
Q9CWU4	CA052_MOUSE	1.19	0.250962	0.16419
Q8C3W1	CA198_MOUSE	1.3	0.378512	0.0824546
O08532	CA2D1_MOUSE	1.19	0.250962	0.101675
Q9Z1L5	CA2D3_MOUSE	1.37	0.454176	0.109589
P97445	CAC1A_MOUSE	1.14	0.189034	0.401382
Q61290	CAC1E_MOUSE	1.3	0.378512	0.00261447
Q8R3Z5	CACB1_MOUSE	1.23	0.298658	0.247774
P54285	CACB3_MOUSE	1.13	0.176323	0.511238
Q8R0S4	CACB4_MOUSE	1.19	0.250962	0.214614
P70408	CAD10_MOUSE	1.34	0.422233	0.164435
P55288	CAD11_MOUSE	1.21	0.275007	0.151563
Q9WTR5	CAD13_MOUSE	1.31	0.389567	0.0288488
Q9WTP5	CAD22_MOUSE	0.82	-0.286304	0.565918
P15116	CADH2_MOUSE	1.13	0.176323	0.363893
P97291	CADH8_MOUSE	1.39	0.475085	0.145663
P70407	CADH9_MOUSE	1.07	0.0976108	0.623631
Q8R5M8	CADM1_MOUSE	1.23	0.298658	0.139544
Q8BLQ9	CADM2_MOUSE	1.22	0.286881	0.104811
Q99N28	CADM3_MOUSE	1.27	0.344828	0.0929589
Q8R464	CADM4_MOUSE	1.35	0.432959	0.0907229
Q8CAK1	CAF17_MOUSE	1.29	0.367371	0.0416051
Q9QWF0	CAF1A_MOUSE	1.31	0.389567	0.0216144
P00920	CAH2_MOUSE	1.11	0.15056	0.572649
Q6PDJ1	CAHD1_MOUSE	1.13	0.176323	0.556057
P0DP26	CALM1_MOUSE	1.07	0.0976108	0.632159
P0DP27	CALM2_MOUSE	1.07	0.0976108	0.632159
P0DP28	CALM3_MOUSE	1.07	0.0976108	0.632159
P14211	CALR_MOUSE	1.26	0.333424	0.119368
P35564	CALX_MOUSE	1.25	0.321928	0.0426912
Q3UHL1	CAMKV_MOUSE	1.29	0.367371	0.121964
P49070	CAMLG_MOUSE	1.5	0.584963	0.00729504
A2AHC3	CAMP1_MOUSE	1.28	0.356144	0.0712307
Q8C1B1	CAMP2_MOUSE	1.18	0.238787	0.241645
Q80VC9	CAMP3_MOUSE	1.18	0.238787	0.246147
Q3UW68	CAN13_MOUSE	1.15	0.201634	0.414762
Q64691	CAN3_MOUSE	1.36	0.443607	0.0535479
Q63810	CANB1_MOUSE	1.15	0.201634	0.462215
Q6ZQ38	CAND1_MOUSE	1.23	0.298658	0.0830216
P40124	CAP1_MOUSE	1.21	0.275007	0.0953663
Q9CYT6	CAP2_MOUSE	1.15	0.201634	0.352489
Q60865	CAPR1_MOUSE	1.24	0.31034	0.117246
Q80TJ1	CAPS1_MOUSE	1.19	0.250962	0.210846
P47757	CAPZB_MOUSE	1.25	0.321928	0.147699
Q3V3V9	CARL2_MOUSE	1.09	0.124328	0.580639
P24270	CATA_MOUSE	1.38	0.464668	0.00656991
P18242	CATD_MOUSE	1.25	0.321928	0.188854
P06797	CATL1_MOUSE	1.14	0.189034	0.43192
Q9WUU7	CATZ_MOUSE	1.24	0.31034	0.129423
O54724	CAVN1_MOUSE	1.36	0.443607	0.0476974
P47753	CAZA1_MOUSE	1.27	0.344828	0.025042
P47754	CAZA2_MOUSE	1.25	0.321928	0.078658
Q66L44	CBARP_MOUSE	1.21	0.275007	0.120751
Q00493	CBPE_MOUSE	1.36	0.443607	0.03282
P48758	CBR1_MOUSE	1.28	0.356144	0.111517
Q8K354	CBR3_MOUSE	1.21	0.275007	0.15145
Q91VT4	CBR4_MOUSE	1.27	0.344828	0.118981
Q91WT9	CBS_MOUSE	1.27	0.344828	0.092516
P23198	CBX3_MOUSE	1.24	0.31034	0.144762
Q9D8X2	CC124_MOUSE	1.33	0.411426	0.154498
Q3UHB8	CC177_MOUSE	1.3	0.378512	0.0229146
Q8VEK0	CC50A_MOUSE	1.21	0.275007	0.31599
Q8VDP4	CCAR2_MOUSE	1.26	0.333424	0.0426228
Q8R344	CCD12_MOUSE	1.3	0.378512	0.176888
Q810U5	CCD50_MOUSE	1.26	0.333424	0.163927
D3YZP9	CCDC6_MOUSE	1.31	0.389567	0.0435444
Q8VHW2	CCG8_MOUSE	1.11	0.15056	0.528634
Q8BGU5	CCNY_MOUSE	1.15	0.201634	0.460498
Q8QZT2	CCSAP_MOUSE	1.2	0.263034	0.222163
Q61490	CD166_MOUSE	1.3	0.378512	0.0333497
O35926	CD5R2_MOUSE	1.23	0.298658	0.235895
Q61081	CDC37_MOUSE	1.69	0.757023	0.00582479
P60766	CDC42_MOUSE	1.13	0.176323	0.531272
Q6A068	CDC5L_MOUSE	1.18	0.238787	0.248004
O35495	CDK14_MOUSE	1.11	0.15056	0.574635
P49615	CDK5_MOUSE	1.27	0.344828	0.167089
Q4VAA2	CDV3_MOUSE	1.26	0.333424	0.122247
Q80V31	CE104_MOUSE	1.44	0.526069	0.11085
A2AUM9	CE152_MOUSE	1.36	0.443607	0.0649295
Q6ZQ06	CE162_MOUSE	1.23	0.298658	0.0213144
Q6A065	CE170_MOUSE	1.31	0.389567	0.0947627
Q9Z0H4	CELF2_MOUSE	1.19	0.250962	0.148879
Q9R0M0	CELR2_MOUSE	1.29	0.367371	0.166706
Q9JKC6	CEND_MOUSE	1	0	0.983213
Q9CXS4	CENPV_MOUSE	1.32	0.400538	0.0524189
Q61147	CERU_MOUSE	1.47	0.555816	0.0180138
Q8C6E0	CFA36_MOUSE	1.11	0.15056	0.552002
E9Q5M6	CFA44_MOUSE	1.23	0.298658	0.158913
Q5F201	CFA52_MOUSE	1.3	0.378512	0.114427
O88271	CFDP1_MOUSE	1.34	0.422233	0.0144576
Q64433	CH10_MOUSE	1.23	0.298658	0.219526
P63038	CH60_MOUSE	1.28	0.356144	0.13228
Q9D1L0	CHCH2_MOUSE	1.28	0.356144	0.163391
E9PZM4	CHD2_MOUSE	1.19	0.250962	0.178886
Q6PDQ2	CHD4_MOUSE	1.36	0.443607	0.329766
A3KFM7	CHD6_MOUSE	1.35	0.432959	0.1396
Q09XV5	CHD8_MOUSE	1.1	0.137504	0.717944
Q922Q9	CHID1_MOUSE	1.29	0.367371	0.0482665
Q9WUD1	CHIP_MOUSE	1.33	0.411426	0.0280835
Q8BJF9	CHM2B_MOUSE	1.25	0.321928	0.0480573
Q9D8B3	CHM4B_MOUSE	1.25	0.321928	0.154956
Q9D7F7	CHM4C_MOUSE	1.25	0.321928	0.154956
Q9D1P4	CHRD1_MOUSE	1.3	0.378512	0.00633067
P60824	CIRBP_MOUSE	1.28	0.356144	0.109847
Q9CZU6	CISY_MOUSE	1.21	0.275007	0.139787
Q91V76	CK054_MOUSE	1.29	0.367371	0.0551569
Q8VD62	CK068_MOUSE	1.24	0.31034	0.290015
Q8BMK4	CKAP4_MOUSE	1.27	0.344828	0.0219943
A2AGT5	CKAP5_MOUSE	1.09	0.124328	0.558842
Q8BHN7	CL029_MOUSE	1.26	0.333424	0.0742513
Q80U30	CL16A_MOUSE	1.03	0.0426443	0.718667
Q80TV8	CLAP1_MOUSE	1.15	0.201634	0.334449
Q8BRT1	CLAP2_MOUSE	1.22	0.286881	0.225809
O08585	CLCA_MOUSE	1.19	0.250962	0.297647
Q6IRU5	CLCB_MOUSE	1.18	0.238787	0.400262
Q9ET43	CLD12_MOUSE	1.29	0.367371	0.0348248
Q68FD5	CLH1_MOUSE	1.21	0.275007	0.22773
Q922J3	CLIP1_MOUSE	1.21	0.275007	0.165704
Q9Z0H8	CLIP2_MOUSE	1.26	0.333424	0.17829
Q5SW19	CLU_MOUSE	1.04	0.0565835	0.874354
Q06890	CLUS_MOUSE	1.33	0.411426	0.0636382
Q9D4C9	CLVS1_MOUSE	1.12	0.163499	0.4551
Q8R4N0	CLYBL_MOUSE	1.3	0.378512	0.0812439
Q8BH59	CMC1_MOUSE	1.26	0.333424	0.0799341
Q3U5Q7	CMPK2_MOUSE	1.34	0.422233	0.0678789
P16330	CN37_MOUSE	1.26	0.333424	0.0810111
Q9D1A2	CNDP2_MOUSE	1.19	0.250962	0.278566
Q80YA9	CNKR2_MOUSE	1.23	0.298658	0.256471
Q9DAW9	CNN3_MOUSE	1.38	0.464668	0.0329195
Q32NY4	CNNM3_MOUSE	1.42	0.505891	0.0637176
P47746	CNR1_MOUSE	1.35	0.432959	0.049451
Q5M8N0	CNRP1_MOUSE	1.22	0.286881	0.25977
P12960	CNTN1_MOUSE	1.26	0.333424	0.0983021
Q61330	CNTN2_MOUSE	1.22	0.286881	0.164461
O54991	CNTP1_MOUSE	0.94	-0.0892673	0.630761
P01027	CO3_MOUSE	1.05	0.0703893	0.666803
Q9DBL7	COASY_MOUSE	1.31	0.389567	0.0401489
Q3UMF0	COBL1_MOUSE	1.1	0.137504	0.612166
Q60847	COCA1_MOUSE	1.46	0.545968	0.103757
P18760	COF1_MOUSE	1.45	0.536053	0.0234486
P39061	COIA1_MOUSE	1.36	0.443607	0.108483
Q8K4M5	COMD1_MOUSE	1.35	0.432959	0.121281
Q9R0G6	COMP_MOUSE	1.4	0.485427	0.0658386
O88587	COMT_MOUSE	1.2	0.263034	0.20276
Q8CIE6	COPA_MOUSE	1.24	0.31034	0.14278
Q9JIF7	COPB_MOUSE	1.29	0.367371	0.06831
O55029	COPB2_MOUSE	1.24	0.31034	0.133832
Q5XJY5	COPD_MOUSE	1.3	0.378512	0.0840109
Q8BMS4	COQ3_MOUSE	1.23	0.298658	0.0687752
Q8R1S0	COQ6_MOUSE	1.26	0.333424	0.127079
Q8K1Z0	COQ9_MOUSE	1.23	0.298658	0.0856105
O89053	COR1A_MOUSE	1.25	0.321928	0.0934539
Q9WUM3	COR1B_MOUSE	1.23	0.298658	0.0982298
Q9WUM4	COR1C_MOUSE	1.26	0.333424	0.0338874
Q8C0P5	COR2A_MOUSE	1.25	0.321928	0.113923
Q8BH44	COR2B_MOUSE	1.21	0.275007	0.155042
Q9D2V7	CORO7_MOUSE	1.15	0.201634	0.370266
Q9CQI6	COTL1_MOUSE	1.28	0.356144	0.120365
P00397	COX1_MOUSE	1.08	0.111031	0.65398
P00405	COX2_MOUSE	1.2	0.263034	0.176953
P19783	COX41_MOUSE	1.27	0.344828	0.176228
P12787	COX5A_MOUSE	1.07	0.0976108	0.645614
P19536	COX5B_MOUSE	1.23	0.298658	0.198385
Q9CPQ1	COX6C_MOUSE	1.23	0.298658	0.226667
P56393	COX7B_MOUSE	1.13	0.176323	0.604981
Q61387	COX7R_MOUSE	1.82	0.863938	0.0141832
Q9WVK8	CP46A_MOUSE	1.25	0.321928	0.0549297
Q9EP75	CP4FE_MOUSE	1.76	0.815575	0.125313
Q812E0	CPEB2_MOUSE	1.03	0.0426443	0.866488
Q7TN99	CPEB3_MOUSE	1.4	0.485427	0.0350993
Q7TN98	CPEB4_MOUSE	1.08	0.111031	0.676259
Q8WTY4	CPIN1_MOUSE	1.44	0.526069	0.182612
P63040	CPLX1_MOUSE	1.29	0.367371	0.241498
P84086	CPLX2_MOUSE	1.22	0.286881	0.257093
Q8C166	CPNE1_MOUSE	1.32	0.400538	0.0331905
Q8BLR2	CPNE4_MOUSE	1.21	0.275007	0.17242
Q9Z140	CPNE6_MOUSE	1.38	0.464668	0.0390602
Q9CQF3	CPSF5_MOUSE	1.23	0.298658	0.139643
Q6NVF9	CPSF6_MOUSE	1.14	0.189034	0.520484
Q8BTV2	CPSF7_MOUSE	1.32	0.400538	0.0536828
P52825	CPT2_MOUSE	1.53	0.613532	0.0148823
Q8R555	CRAC1_MOUSE	1.34	0.422233	0.13788
Q8C7D2	CRBN_MOUSE	1.18	0.238787	0.40861
Q01147	CREB1_MOUSE	1.09	0.124328	0.408564
Q91XD7	CREL1_MOUSE	1.29	0.367371	0.0442738
Q9DCT8	CRIP2_MOUSE	1.39	0.475085	0.0299186
Q64010	CRK_MOUSE	1.34	0.422233	0.110254
P47941	CRKL_MOUSE	1.29	0.367371	0.288142
Q8BZQ2	CRLD2_MOUSE	1.07	0.0976108	0.312257
Q68ED7	CRTC1_MOUSE	1.31	0.389567	0.0252571
P23927	CRYAB_MOUSE	1.56	0.641546	0.0498291
O54983	CRYM_MOUSE	1.33	0.411426	0.0782891
A6H6Q4	CS071_MOUSE	1.51	0.594549	0.0776951
Q8CBX0	CSC1_MOUSE	1.28	0.356144	0.105039
Q91YQ3	CSDC2_MOUSE	1.28	0.356144	0.123523
Q91W50	CSDE1_MOUSE	1.22	0.286881	0.231357
Q9QXT8	CSEN_MOUSE	1.29	0.367371	0.0512264
P09581	CSF1R_MOUSE	1.47	0.555816	0.123478
Q60737	CSK21_MOUSE	1.28	0.356144	0.0783294
O54833	CSK22_MOUSE	1.21	0.275007	0.269383
P67871	CSK2B_MOUSE	1.37	0.454176	0.0519319
Q6P9K8	CSKI1_MOUSE	1.23	0.298658	0.115463
O70589	CSKP_MOUSE	1.29	0.367371	0.0591832
P61202	CSN2_MOUSE	1.31	0.389567	0.048684
O88543	CSN3_MOUSE	1.2	0.263034	0.137478
O88545	CSN6_MOUSE	1.21	0.275007	0.18278
Q8VBV7	CSN8_MOUSE	1.29	0.367371	0.0791524
Q62059	CSPG2_MOUSE	1.25	0.321928	0.154723
Q71M36	CSPG5_MOUSE	1.16	0.214125	0.211591
P97315	CSRP1_MOUSE	1.3	0.378512	0.0673058
Q8BIQ5	CSTF2_MOUSE	1.2	0.263034	0.174722
Q9EPL2	CSTN1_MOUSE	1.26	0.333424	0.119616
O88712	CTBP1_MOUSE	1.19	0.250962	0.161536
Q6X893	CTL1_MOUSE	1.42	0.505891	0.0266422
P26231	CTNA1_MOUSE	1.28	0.356144	0.0988355
Q61301	CTNA2_MOUSE	1.24	0.31034	0.0775905
Q65CL1	CTNA3_MOUSE	1.15	0.201634	0.16956
Q02248	CTNB1_MOUSE	1.26	0.333424	0.0748455
O35927	CTND2_MOUSE	1.26	0.333424	0.0812725
O88327	CTNL1_MOUSE	1.54	0.62293	0.0957017
P49025	CTRO_MOUSE	1.25	0.321928	0.0509772
B9EJA2	CTTB2_MOUSE	1.23	0.298658	0.126326
Q9JLB4	CUBN_MOUSE	1.24	0.31034	0.310251
Q9CXX9	CUED2_MOUSE	1.15	0.201634	0.428673
Q9D4H8	CUL2_MOUSE	1.23	0.298658	0.200644
Q9JLV5	CUL3_MOUSE	1.16	0.214125	0.290295
A2A432	CUL4B_MOUSE	1.15	0.201634	0.267533
Q9D8X1	CUTC_MOUSE	1.38	0.464668	0.00657977
P43024	CX6A1_MOUSE	1.19	0.250962	0.242588
P23242	CXA1_MOUSE	1.28	0.356144	0.0664432
Q9D0M3	CY1_MOUSE	1.06	0.0840643	0.769421
P00158	CYB_MOUSE	1.16	0.214125	0.507287
Q9CXW3	CYBP_MOUSE	1.17	0.226509	0.413735
P62897	CYC_MOUSE	1.3	0.378512	0.112064
Q7TMB8	CYFP1_MOUSE	1.25	0.321928	0.174989
Q5SQX6	CYFP2_MOUSE	1.1	0.137504	0.556992
Q8BHZ0	CYRIA_MOUSE	1.18	0.238787	0.275312
Q921M7	CYRIB_MOUSE	1.15	0.201634	0.301831
Q8R4T1	CYS1_MOUSE	1.22	0.286881	0.131328
P21460	CYTC_MOUSE	1.33	0.411426	0.146414
Q5SXY1	CYTSB_MOUSE	1.21	0.275007	0.188294
Q5M8N4	D39U1_MOUSE	1.17	0.226509	0.238649
tr	D3YVV3	1.23	0.298658	0.253975
tr	D3YYQ8	1.34	0.422233	0.173487
tr	D3YYY8	1.28	0.356144	0.0812307
tr	D3YZZ5	1.33	0.411426	0.0677584
tr	D3Z2H9	1.26	0.333424	0.176675
tr	D3Z623	1.21	0.275007	0.234695
tr	D3Z689	0.96	-0.0588937	0.910594
Q8BPM0	DAAM1_MOUSE	1.13	0.176323	0.426178
Q3UHC7	DAB2P_MOUSE	1.17	0.226509	0.452468
Q9QYB2	DACH1_MOUSE	1.34	0.422233	0.575
Q925Q8	DACH2_MOUSE	1.34	0.422233	0.575
Q62165	DAG1_MOUSE	1.23	0.298658	0.235411
Q9JII5	DAZP1_MOUSE	1.32	0.400538	0.157902
Q9CRD4	DBND2_MOUSE	1.32	0.400538	0.0722915
Q62418	DBNL_MOUSE	1.21	0.275007	0.225874
O88485	DC1I1_MOUSE	1.23	0.298658	0.0954936
O88487	DC1I2_MOUSE	1.32	0.400538	0.0530593
Q8R1Q8	DC1L1_MOUSE	1.26	0.333424	0.0742623
Q6PDL0	DC1L2_MOUSE	1.28	0.356144	0.0510612
Q8N7N5	DCAF8_MOUSE	1.52	0.604071	0.0097955
P48318	DCE1_MOUSE	1.16	0.214125	0.219958
P48320	DCE2_MOUSE	1	0	0.985304
Q9JLM8	DCLK1_MOUSE	1.18	0.238787	0.224338
Q6PGN3	DCLK2_MOUSE	1.27	0.344828	0.0247302
Q9DAR7	DCPS_MOUSE	1.27	0.344828	0.0808374
Q9JIC3	DCR1A_MOUSE	1.27	0.344828	0.397583
O08788	DCTN1_MOUSE	1.19	0.250962	0.365756
Q99KJ8	DCTN2_MOUSE	1.29	0.367371	0.0548935
Q8CBY8	DCTN4_MOUSE	1.38	0.464668	0.0659859
Q9QZB9	DCTN5_MOUSE	1.27	0.344828	0.239008
Q9WUB4	DCTN6_MOUSE	1.25	0.321928	0.192583
P70697	DCUP_MOUSE	1.17	0.226509	0.251502
Q9CWS0	DDAH1_MOUSE	1.36	0.443607	0.0149467
Q99LD8	DDAH2_MOUSE	1.26	0.333424	0.107954
Q3U1J4	DDB1_MOUSE	1.22	0.286881	0.0687967
Q91VR5	DDX1_MOUSE	1.28	0.356144	0.144612
Q501J6	DDX17_MOUSE	1.3	0.378512	0.150664
P16381	DDX3L_MOUSE	1.32	0.400538	0.0693891
Q62167	DDX3X_MOUSE	1.34	0.422233	0.0517656
Q810A7	DDX42_MOUSE	1.34	0.422233	0.0540557
Q61656	DDX5_MOUSE	1.35	0.432959	0.0485531
Q9CQ62	DECR_MOUSE	1.22	0.286881	0.0705719
Q8QZV0	DEDD2_MOUSE	1.03	0.0426443	0.914868
Q9WV69	DEMA_MOUSE	1.21	0.275007	0.250142
A2RSQ0	DEN5B_MOUSE	1.16	0.214125	0.445823
Q80TS7	DEND_MOUSE	1.22	0.286881	0.162583
E9Q557	DESP_MOUSE	1.26	0.333424	0.288548
Q9R0P5	DEST_MOUSE	1.31	0.389567	0.103048
D3YXJ0	DGKH_MOUSE	1.4	0.485427	0.36194
D3YWQ0	DGKI_MOUSE	1.17	0.226509	0.0927189
Q80UP3	DGKZ_MOUSE	1.2	0.263034	0.147759
Q6WQJ1	DGLA_MOUSE	1.26	0.333424	0.0746249
P51660	DHB4_MOUSE	1.36	0.443607	0.0293696
P50171	DHB8_MOUSE	1.21	0.275007	0.297123
Q9DBB8	DHDH_MOUSE	1.16	0.214125	0.257082
P26443	DHE3_MOUSE	1.39	0.475085	0.042592
Q8BVI4	DHPR_MOUSE	1.3	0.378512	0.0547836
Q5SS80	DHR13_MOUSE	1.13	0.176323	0.407672
Q99L04	DHRS1_MOUSE	1.23	0.298658	0.257067
Q99LB2	DHRS4_MOUSE	1.29	0.367371	0.0438371
O35286	DHX15_MOUSE	1.29	0.367371	0.160722
Q99PU8	DHX30_MOUSE	1.06	0.0840643	0.531308
O08808	DIAP1_MOUSE	1.28	0.356144	0.048962
Q3UH60	DIP2B_MOUSE	1.51	0.594549	0.0186817
Q91Z61	DIRA1_MOUSE	1.21	0.275007	0.135862
Q5PR73	DIRA2_MOUSE	1.07	0.0976108	0.673413
Q99KV1	DJB11_MOUSE	1.16	0.214125	0.185246
O08749	DLDH_MOUSE	1.29	0.367371	0.0833843
Q811D0	DLG1_MOUSE	1.22	0.286881	0.109399
Q91XM9	DLG2_MOUSE	1.29	0.367371	0.0715317
P70175	DLG3_MOUSE	1.24	0.31034	0.0801502
Q62108	DLG4_MOUSE	0.99	-0.0144996	0.948737
Q9D415	DLGP1_MOUSE	1.34	0.422233	0.0334323
B1AZP2	DLGP4_MOUSE	1.25	0.321928	0.11792
P62627	DLRB1_MOUSE	1.17	0.226509	0.256172
Q08274	DMWD_MOUSE	1.42	0.505891	0.0662606
Q8BPN8	DMXL2_MOUSE	1.22	0.286881	0.0561907
P63037	DNJA1_MOUSE	1.27	0.344828	0.0958124
Q9QYJ0	DNJA2_MOUSE	1.28	0.356144	0.0979619
Q99M87	DNJA3_MOUSE	1.31	0.389567	0.0109933
Q9QYJ3	DNJB1_MOUSE	1.27	0.344828	0.0375823
Q9QYI5	DNJB2_MOUSE	1.26	0.333424	0.120133
Q61712	DNJC1_MOUSE	0.96	-0.0588937	0.897103
Q6NZB0	DNJC8_MOUSE	1.32	0.400538	0.0388869
Q8K1M6	DNM1L_MOUSE	1.29	0.367371	0.0572625
Q9Z2W0	DNPEP_MOUSE	1.37	0.454176	0.00871759
Q8CIQ7	DOCK3_MOUSE	1.11	0.15056	0.613802
P59764	DOCK4_MOUSE	1.19	0.250962	0.0671296
B2RY04	DOCK5_MOUSE	1.22	0.286881	0.242797
Q8R1A4	DOCK7_MOUSE	1.26	0.333424	0.192116
Q8BIK4	DOCK9_MOUSE	1.1	0.137504	0.58102
Q8BL99	DOP1_MOUSE	1.73	0.790772	0.239977
O35215	DOPD_MOUSE	1.35	0.432959	0.023849
Q8K3H0	DP13A_MOUSE	1.17	0.226509	0.322307
Q8K3G9	DP13B_MOUSE	1.16	0.214125	0.249541
O70152	DPM1_MOUSE	1.3	0.378512	0.171558
Q6NXK7	DPP10_MOUSE	1.72	0.782409	0.0529597
Q9ET22	DPP2_MOUSE	1.15	0.201634	0.330771
Q99KK7	DPP3_MOUSE	1.2	0.263034	0.157654
Q9Z218	DPP6_MOUSE	1.16	0.214125	0.362781
P97427	DPYL1_MOUSE	1.3	0.378512	0.062635
O08553	DPYL2_MOUSE	1.31	0.389567	0.0624934
Q62188	DPYL3_MOUSE	1.24	0.31034	0.143691
O35098	DPYL4_MOUSE	1.22	0.286881	0.0905394
Q9EQF6	DPYL5_MOUSE	1.31	0.389567	0.102255
Q9EQF5	DPYS_MOUSE	1.26	0.333424	0.163238
Q8CDU4	DRC6_MOUSE	1.25	0.321928	0.340585
Q9QXS6	DREB_MOUSE	1.23	0.298658	0.102193
Q99J47	DRS7B_MOUSE	1.43	0.516015	0.021637
Q7TSF1	DSG1B_MOUSE	1.27	0.344828	0.0468446
Q9DD18	DTD1_MOUSE	1.29	0.367371	0.18791
Q3TLR7	DTL_MOUSE	1.31	0.389567	0.0737363
Q9D2N4	DTNA_MOUSE	1.27	0.344828	0.0673782
Q80V91	DTX3_MOUSE	1.36	0.443607	0.0157838
Q9D7X3	DUS3_MOUSE	1.21	0.275007	0.12471
Q9Z1N5	DX39B_MOUSE	1.27	0.344828	0.0812709
Q9JHU4	DYHC1_MOUSE	1.25	0.321928	0.117645
Q8CHY3	DYM_MOUSE	1.15	0.201634	0.475122
P39053	DYN1_MOUSE	1.21	0.275007	0.108259
Q8BZ98	DYN3_MOUSE	1.44	0.526069	0.0231036
Q91ZU6	DYST_MOUSE	1.31	0.389567	0.0409336
Q9Z2H5	E41L1_MOUSE	1.19	0.250962	0.165093
O70318	E41L2_MOUSE	1.29	0.367371	0.061563
Q9WV92	E41L3_MOUSE	1.27	0.344828	0.0501593
tr	E9PV26	1.29	0.367371	0.0507254
tr	E9PVG8	0.96	-0.0588937	0.892373
tr	E9PW43	0.99	-0.0144996	0.94867
tr	E9PW83	1.29	0.367371	0.081183
tr	E9PWJ7	1.27	0.344828	0.0320947
tr	E9PX29	1.21	0.275007	0.0974414
tr	E9PY16	1.25	0.321928	0.0771374
tr	E9PYD1	1.18	0.238787	0.120897
tr	E9PYF4	1.2	0.263034	0.121242
tr	E9PYF7	1.11	0.15056	0.458708
tr	E9PZP8	1.42	0.505891	0.0369209
tr	E9Q0B5	0.96	-0.0588937	0.892373
tr	E9Q0X2	1.25	0.321928	0.192118
tr	E9Q1F5	1.35	0.432959	0.104691
tr	E9Q1Y9	1.32	0.400538	0.254673
tr	E9Q2E4	1.27	0.344828	0.0908293
tr	E9Q3M9	1.24	0.31034	0.16799
tr	E9Q4D1	1.16	0.214125	0.283442
tr	E9Q6R7	0.91	-0.136062	0.76753
tr	E9Q6Y8	1.21	0.275007	0.104223
tr	E9Q7L0	1.18	0.238787	0.190989
tr	E9Q7P1	1.19	0.250962	0.605159
tr	E9Q7P2	1.74	0.799087	0.202198
tr	E9Q8F8	1.42	0.505891	0.180901
tr	E9Q9P5	1.2	0.263034	0.187756
tr	E9QA15	1.31	0.389567	0.0797795
tr	E9QAQ8	1.28	0.356144	0.264416
tr	E9QAW0	1.43	0.516015	0.0772703
P56564	EAA1_MOUSE	1.39	0.475085	0.0265758
P43006	EAA2_MOUSE	1.22	0.286881	0.244515
O35459	ECH1_MOUSE	1.13	0.176323	0.361335
Q8BMS1	ECHA_MOUSE	1.32	0.400538	0.0328539
Q99JY0	ECHB_MOUSE	1.35	0.432959	0.0265839
Q8BH95	ECHM_MOUSE	1.16	0.214125	0.341366
P42125	ECI1_MOUSE	1.19	0.250962	0.21027
Q9WUR2	ECI2_MOUSE	1.23	0.298658	0.120116
Q78JN3	ECI3_MOUSE	1.13	0.176323	0.296797
Q6PDI5	ECM29_MOUSE	1.02	0.0285692	0.880494
Q3UJB9	EDC4_MOUSE	1.43	0.516015	0.141577
P10126	EF1A1_MOUSE	1.29	0.367371	0.0845406
P62631	EF1A2_MOUSE	1.25	0.321928	0.130894
O70251	EF1B_MOUSE	1.28	0.356144	0.0805286
P57776	EF1D_MOUSE	1.24	0.31034	0.0658559
Q9D8N0	EF1G_MOUSE	1.19	0.250962	0.323647
P58252	EF2_MOUSE	1.24	0.31034	0.110325
Q9D8Y0	EFHD2_MOUSE	1.04	0.0565835	0.852159
Q8C0D5	EFL1_MOUSE	1.42	0.505891	0.0720794
Q9CZR8	EFTS_MOUSE	1.45	0.536053	0.00275474
Q8BFR5	EFTU_MOUSE	1.25	0.321928	0.0973514
Q91YE3	EGLN1_MOUSE	1.04	0.0565835	0.81577
Q9WVK4	EHD1_MOUSE	1.23	0.298658	0.237464
Q9QXY6	EHD3_MOUSE	1.27	0.344828	0.0699131
Q5DW34	EHMT1_MOUSE	1.25	0.321928	0.0429111
Q99LC8	EI2BA_MOUSE	1.29	0.367371	0.0803881
Q61749	EI2BD_MOUSE	1.22	0.286881	0.176696
Q3UGC7	EI3JA_MOUSE	1.25	0.321928	0.117203
P23116	EIF3A_MOUSE	1.24	0.31034	0.0821079
Q8R1B4	EIF3C_MOUSE	1.2	0.263034	0.271768
O70194	EIF3D_MOUSE	1.23	0.298658	0.169806
Q9DCH4	EIF3F_MOUSE	1.41	0.495695	0.100847
Q9QZD9	EIF3I_MOUSE	1.31	0.389567	0.0760314
Q9DBZ5	EIF3K_MOUSE	1.21	0.275007	0.23084
Q8K0G5	EIPR1_MOUSE	1.19	0.250962	0.232935
P70372	ELAV1_MOUSE	1.22	0.286881	0.118815
Q8BHL5	ELMO2_MOUSE	1.2	0.263034	0.172486
P62869	ELOB_MOUSE	1.29	0.367371	0.0578837
P83940	ELOC_MOUSE	1.25	0.321928	0.24662
Q9ER73	ELP4_MOUSE	1.28	0.356144	0.0717233
Q99L85	ELP5_MOUSE	1.17	0.226509	0.309194
Q8CJF7	ELYS_MOUSE	0.93	-0.104697	0.658004
P70290	EM55_MOUSE	1.39	0.475085	0.0138541
Q3TAS6	EMC10_MOUSE	1.26	0.333424	0.135885
Q9CRD2	EMC2_MOUSE	0.82	-0.286304	0.245567
Q9EP72	EMC7_MOUSE	1.33	0.411426	0.0375168
O70378	EMC8_MOUSE	1.23	0.298658	0.114174
Q9DB10	EMRE_MOUSE	1.23	0.298658	0.267717
Q03173	ENAH_MOUSE	1.32	0.400538	0.0329903
Q8C522	ENDD1_MOUSE	1.15	0.201634	0.422842
P17182	ENOA_MOUSE	1.22	0.286881	0.24565
P21550	ENOB_MOUSE	1.19	0.250962	0.335587
P17183	ENOG_MOUSE	1.21	0.275007	0.144263
Q8BGB7	ENOPH_MOUSE	1.26	0.333424	0.201458
P08113	ENPL_MOUSE	1.3	0.378512	0.0322657
P60840	ENSA_MOUSE	1.18	0.238787	0.271911
Q60902	EP15R_MOUSE	1.26	0.333424	0.0430946
Q8CHI8	EP400_MOUSE	1.09	0.124328	0.685557
Q99M71	EPDR1_MOUSE	1.18	0.238787	0.264249
Q03137	EPHA4_MOUSE	1.3	0.378512	0.154879
Q80VP1	EPN1_MOUSE	1.22	0.286881	0.14037
Q8CHU3	EPN2_MOUSE	1.33	0.411426	0.0121614
P42567	EPS15_MOUSE	1.38	0.464668	0.0533881
Q6PH08	ERC2_MOUSE	1.3	0.378512	0.0587253
Q8R050	ERF3A_MOUSE	1.18	0.238787	0.379086
Q149F3	ERF3B_MOUSE	1.18	0.238787	0.379086
Q8VEH8	ERLEC_MOUSE	1.53	0.613532	0.0368656
Q8BFZ9	ERLN2_MOUSE	1.25	0.321928	0.250656
Q5EBJ4	ERMIN_MOUSE	1.34	0.422233	0.0544159
P57759	ERP29_MOUSE	1.47	0.555816	0.0455308
Q9D1Q6	ERP44_MOUSE	1.46	0.545968	0.0299963
P61406	EST1A_MOUSE	1.09	0.124328	0.702007
P23953	EST1C_MOUSE	1.08	0.111031	0.514154
Q5SVT3	ETAA1_MOUSE	1.01	0.0143553	0.931879
Q99LC5	ETFA_MOUSE	1.31	0.389567	0.054583
Q9DCW4	ETFB_MOUSE	1.23	0.298658	0.270377
Q921G7	ETFD_MOUSE	1.22	0.286881	0.0813334
Q9DCM0	ETHE1_MOUSE	1.22	0.286881	0.255648
P97366	EVI5_MOUSE	1.29	0.367371	0.141906
P70429	EVL_MOUSE	1.35	0.432959	0.0764792
Q61545	EWS_MOUSE	1.59	0.669027	0.211027
A6H5Z3	EXC6B_MOUSE	1.3	0.378512	0.0378931
O35382	EXOC4_MOUSE	1.2	0.263034	0.234726
O35250	EXOC7_MOUSE	1.37	0.454176	0.0635703
Q6PGF7	EXOC8_MOUSE	1.16	0.214125	0.192513
Q8C163	EXOG_MOUSE	1.24	0.31034	0.457398
P26040	EZRI_MOUSE	1.32	0.400538	0.0506143
Q99L47	F10A1_MOUSE	1.17	0.226509	0.393579
Q3U3E2	F117B_MOUSE	1.34	0.422233	0.0516124
Q8C729	F126B_MOUSE	1.2	0.263034	0.148364
Q3TY60	F131B_MOUSE	1.24	0.31034	0.212302
Q6NSV7	F149B_MOUSE	1.43	0.516015	0.0239161
Q5XG69	F169A_MOUSE	1.52	0.604071	0.133844
A2A699	F1712_MOUSE	1.13	0.176323	0.412859
Q14CH0	F171B_MOUSE	1.21	0.275007	0.359216
Q8CGI1	F193A_MOUSE	1.22	0.286881	0.194254
tr	F2Z3U3	1.18	0.238787	0.154559
tr	F2Z474	1.49	0.575312	0.0361382
tr	F6R7E8	1.25	0.321928	0.101192
tr	F6TQW2	2.72	1.44361	0.00041876
tr	F6VS78	1.57	0.650765	0.0458044
tr	F6YVP7	1.48	0.565597	0.0899968
tr	F7B5D6	1.42	0.505891	0.184273
tr	F8VPU6	1.36	0.443607	0.206437
tr	F8VQK3	1.22	0.286881	0.0899345
Q06194	FA8_MOUSE	1.37	0.454176	0.019555
P35505	FAAA_MOUSE	1.19	0.250962	0.37803
O08914	FAAH1_MOUSE	1.28	0.356144	0.0835663
Q05816	FABP5_MOUSE	1.33	0.411426	0.0501385
P11404	FABPH_MOUSE	1.21	0.275007	0.183943
Q8R123	FAD1_MOUSE	1.34	0.422233	0.241015
Q8R0F8	FAHD1_MOUSE	1.36	0.443607	0.0860891
Q3TC72	FAHD2_MOUSE	1.18	0.238787	0.322574
Q9QVP9	FAK2_MOUSE	1.24	0.31034	0.0718763
Q91YM4	FAKD4_MOUSE	1.28	0.356144	0.107946
F8VPU2	FARP1_MOUSE	1.28	0.356144	0.147899
P19096	FAS_MOUSE	1.2	0.263034	0.172709
Q8BNA6	FAT3_MOUSE	1.23	0.298658	0.111736
P35550	FBRL_MOUSE	1.44	0.526069	0.00398748
Q80UW2	FBX2_MOUSE	1.3	0.378512	0.118303
Q6NS60	FBX41_MOUSE	1.32	0.400538	0.034785
P23591	FCL_MOUSE	1.14	0.189034	0.461078
Q3USJ8	FCSD2_MOUSE	1.27	0.344828	0.21254
Q9CPW2	FDX2_MOUSE	1.33	0.411426	0.00838466
P29699	FETUA_MOUSE	1.24	0.31034	0.159253
P61329	FGF12_MOUSE	1.17	0.226509	0.355316
P70379	FGF14_MOUSE	1.17	0.226509	0.355316
A6PWD2	FHAD1_MOUSE	1.17	0.226509	0.328924
E9PV24	FIBA_MOUSE	1.16	0.214125	0.336431
Q8K0E8	FIBB_MOUSE	1.2	0.263034	0.32662
P26883	FKB1A_MOUSE	1.38	0.464668	0.0667615
Q9Z2I2	FKB1B_MOUSE	1.19	0.250962	0.309003
P45878	FKBP2_MOUSE	1.12	0.163499	0.505455
P30416	FKBP4_MOUSE	1.25	0.321928	0.161717
O35465	FKBP8_MOUSE	1.26	0.333424	0.0923677
Q9JJ28	FLII_MOUSE	1.21	0.275007	0.160081
Q8BTM8	FLNA_MOUSE	1.32	0.400538	0.0200699
Q80X90	FLNB_MOUSE	1.17	0.226509	0.294392
O08917	FLOT1_MOUSE	1.24	0.31034	0.12631
Q00342	FLT3_MOUSE	1.12	0.163499	0.509145
Q9JL04	FMN2_MOUSE	1.23	0.298658	0.195164
A2APV2	FMNL2_MOUSE	1.55	0.632268	0.0400939
P50608	FMOD_MOUSE	1.38	0.464668	0.00585433
P35922	FMR1_MOUSE	1.34	0.422233	0.153583
Q920E5	FPPS_MOUSE	1.17	0.226509	0.238632
P09528	FRIH_MOUSE	1.1	0.137504	0.591955
E9Q8I9	FRY_MOUSE	1.17	0.226509	0.336968
Q61553	FSCN1_MOUSE	1.27	0.344828	0.049416
Q7TPM6	FSD1_MOUSE	1.2	0.263034	0.0869134
Q8BYN5	FSD1L_MOUSE	1.35	0.432959	0.0806461
Q91WJ8	FUBP1_MOUSE	1.26	0.333424	0.0605051
Q3U0V1	FUBP2_MOUSE	1.28	0.356144	0.0453296
P97807	FUMH_MOUSE	1.16	0.214125	0.365467
P56959	FUS_MOUSE	1.25	0.321928	0.0612228
Q91W61	FXL15_MOUSE	1.3	0.378512	0.10934
Q9WVR4	FXR2_MOUSE	1.31	0.389567	0.0442352
P97379	G3BP2_MOUSE	1.29	0.367371	0.065836
P16858	G3P_MOUSE	1.22	0.286881	0.175948
tr	G3UYY4	1.3	0.378512	0.136348
tr	G3X9N3	1.22	0.286881	0.278767
tr	G5E8G3	1.24	0.31034	0.231819
Q00612	G6PD1_MOUSE	1.38	0.464668	0.010759
P06745	G6PI_MOUSE	1.14	0.189034	0.220897
Q8JZP9	GA2L1_MOUSE	1.35	0.432959	0.0605491
Q9QYY0	GAB1_MOUSE	1.12	0.163499	0.53785
P61922	GABT_MOUSE	1.26	0.333424	0.0438295
Q99KY4	GAK_MOUSE	1.25	0.321928	0.160765
Q9D172	GAL3A_MOUSE	1.19	0.250962	0.249262
P54818	GALC_MOUSE	1.24	0.31034	0.294799
Q8BFQ8	GALD1_MOUSE	1.37	0.454176	0.0284425
Q8BHN3	GANAB_MOUSE	1.23	0.298658	0.120401
Q9WUU9	GANP_MOUSE	1.36	0.443607	0.0443505
Q9CYL5	GAPR1_MOUSE	1.21	0.275007	0.368678
Q3V0G7	GARL3_MOUSE	1.5	0.584963	0.0105157
Q9CZD3	GARS_MOUSE	1.22	0.286881	0.179526
Q60780	GAS7_MOUSE	1.2	0.263034	0.187355
Q99JT1	GATB_MOUSE	1.27	0.344828	0.0811263
Q9D964	GATM_MOUSE	1.09	0.124328	0.320461
Q69ZF3	GBA2_MOUSE	1.32	0.400538	0.0243065
P62874	GBB1_MOUSE	1.32	0.400538	0.0277371
P62880	GBB2_MOUSE	1.39	0.475085	0.0148383
P63213	GBG2_MOUSE	1.06	0.0840643	0.747737
P63216	GBG3_MOUSE	1.21	0.275007	0.30564
P62812	GBRA1_MOUSE	0.96	-0.0588937	0.757877
P63137	GBRB2_MOUSE	1.18	0.238787	0.099588
P01864	GCAB_MOUSE	2.72	1.44361	0.00041876
Q60759	GCDH_MOUSE	1.15	0.201634	0.364009
Q8BKT3	GCFC2_MOUSE	1.18	0.238787	0.495012
E9PVA8	GCN1_MOUSE	1.4	0.485427	0.0573224
Q91WK5	GCSH_MOUSE	1.23	0.298658	0.161614
O88741	GDAP1_MOUSE	1.31	0.389567	0.158118
Q9JL56	GDE1_MOUSE	1.39	0.475085	0.0518123
Q9WV56	GDF2_MOUSE	1.24	0.31034	0.164943
P43029	GDF7_MOUSE	1.05	0.0703893	0.861328
P50396	GDIA_MOUSE	1.23	0.298658	0.134625
Q61598	GDIB_MOUSE	1.26	0.333424	0.0619896
Q99PT1	GDIR1_MOUSE	1.27	0.344828	0.110649
Q07235	GDN_MOUSE	1.27	0.344828	0.175933
Q9CRY7	GDPD1_MOUSE	1.25	0.321928	0.0981708
E9Q912	GDS1_MOUSE	1.14	0.189034	0.330001
P13020	GELS_MOUSE	1.21	0.275007	0.0899414
Q8BUV3	GEPH_MOUSE	1.26	0.333424	0.0993131
P03995	GFAP_MOUSE	1.56	0.641546	0.0112636
Q8R0H9	GGA1_MOUSE	1.22	0.286881	0.143201
Q99JP7	GGT7_MOUSE	1.25	0.321928	0.30588
Q9D6M3	GHC1_MOUSE	1.24	0.31034	0.1443
Q9Z0G0	GIPC1_MOUSE	1.25	0.321928	0.0995929
Q68FF6	GIT1_MOUSE	1.27	0.344828	0.0935235
Q9JLQ2	GIT2_MOUSE	1.19	0.250962	0.283489
P15105	GLNA_MOUSE	1.2	0.263034	0.147554
Q99KB8	GLO2_MOUSE	1.2	0.263034	0.141258
Q9CPV4	GLOD4_MOUSE	1.64	0.713696	0.00501773
Q64516	GLPK_MOUSE	1.3	0.378512	0.252361
Q80Y14	GLRX5_MOUSE	1.11	0.15056	0.468321
D3Z7P3	GLSK_MOUSE	1.2	0.263034	0.091037
O08795	GLU2B_MOUSE	1.26	0.333424	0.110252
Q8BH86	GLUCM_MOUSE	1.56	0.641546	0.0347833
Q9CZN7	GLYM_MOUSE	1.22	0.286881	0.251105
Q8K0C9	GMDS_MOUSE	1.18	0.238787	0.0950782
Q9CQI3	GMFB_MOUSE	1.45	0.536053	0.0408896
Q922H4	GMPPA_MOUSE	1.25	0.321928	0.222865
Q9DCZ1	GMPR1_MOUSE	1.16	0.214125	0.295564
B2RSH2	GNAI1_MOUSE	1.27	0.344828	0.174358
P08752	GNAI2_MOUSE	1.34	0.422233	0.0985859
P18872	GNAO_MOUSE	1.19	0.250962	0.137228
P21279	GNAQ_MOUSE	1.09	0.124328	0.644328
Q6R0H7	GNAS1_MOUSE	1.2	0.263034	0.264761
O70443	GNAZ_MOUSE	1.3	0.378512	0.0720035
P36916	GNL1_MOUSE	1.25	0.321928	0.126565
O88958	GNPI1_MOUSE	1.18	0.238787	0.461092
P55937	GOGA3_MOUSE	1.24	0.31034	0.129303
Q8C419	GP158_MOUSE	1.21	0.275007	0.177259
Q9QZF2	GPC1_MOUSE	1.31	0.389567	0.0561559
P51655	GPC4_MOUSE	1.2	0.263034	0.2748
Q923Z0	GPC5B_MOUSE	1.23	0.298658	0.215603
Q9R087	GPC6_MOUSE	1.39	0.475085	0.0573147
P13707	GPDA_MOUSE	1.15	0.201634	0.359061
Q64521	GPDM_MOUSE	1.25	0.321928	0.0518551
Q56A08	GPKOW_MOUSE	1.32	0.400538	0.246067
P35802	GPM6A_MOUSE	1.02	0.0285692	0.921505
P35803	GPM6B_MOUSE	1.98	0.9855	0.0146022
P60894	GPR85_MOUSE	1.6	0.678072	0.279297
Q6IR34	GPSM1_MOUSE	1.3	0.378512	0.0304065
Q8VD04	GRAP1_MOUSE	1.3	0.378512	0.0435181
Q9JJA9	GRASP_MOUSE	1.28	0.356144	0.138417
Q60631	GRB2_MOUSE	1.2	0.263034	0.191095
Q5SNZ0	GRDN_MOUSE	1.23	0.298658	0.241011
Q91Z53	GRHPR_MOUSE	1.18	0.238787	0.266638
P23818	GRIA1_MOUSE	1.18	0.238787	0.396607
P23819	GRIA2_MOUSE	1.18	0.238787	0.166863
Q9Z2W9	GRIA3_MOUSE	1.21	0.275007	0.0897444
Q3UNH4	GRIN1_MOUSE	1.28	0.356144	0.0859149
Q14BI2	GRM2_MOUSE	1.03	0.0426443	0.862554
Q3UVX5	GRM5_MOUSE	1.23	0.298658	0.18065
P38647	GRP75_MOUSE	1.29	0.367371	0.085338
Q99LP6	GRPE1_MOUSE	1.24	0.31034	0.153402
Q810D6	GRWD1_MOUSE	1.32	0.400538	0.0417859
O09172	GSH0_MOUSE	1.25	0.321928	0.130729
P97494	GSH1_MOUSE	1.17	0.226509	0.137534
P51855	GSHB_MOUSE	1.21	0.275007	0.159088
P47791	GSHR_MOUSE	1.2	0.263034	0.159897
Q2NL51	GSK3A_MOUSE	1.18	0.238787	0.320134
Q9WV60	GSK3B_MOUSE	1.25	0.321928	0.211804
P10649	GSTM1_MOUSE	1.17	0.226509	0.390074
P48774	GSTM5_MOUSE	1.29	0.367371	0.107576
O09131	GSTO1_MOUSE	1.21	0.275007	0.120977
P19157	GSTP1_MOUSE	1.38	0.464668	0.0405336
Q9ESZ8	GTF2I_MOUSE	1.33	0.411426	0.0447838
O08582	GTPB1_MOUSE	1.18	0.238787	0.318597
P17809	GTR1_MOUSE	1.17	0.226509	0.154495
P32037	GTR3_MOUSE	1.24	0.31034	0.123222
Q3THK7	GUAA_MOUSE	1.21	0.275007	0.118674
Q9R111	GUAD_MOUSE	1.25	0.321928	0.23489
Q9Z1E4	GYS1_MOUSE	1.25	0.321928	0.185091
Q8VCB3	GYS2_MOUSE	1.51	0.594549	0.0150928
P10922	H10_MOUSE	1.32	0.400538	0.0349361
P43275	H11_MOUSE	1.18	0.238787	0.376417
P15864	H12_MOUSE	1.33	0.411426	0.0495374
P43274	H14_MOUSE	1.16	0.214125	0.422842
P43276	H15_MOUSE	1.15	0.201634	0.324652
C0HKE1	H2A1B_MOUSE	1.37	0.454176	0.159309
C0HKE2	H2A1C_MOUSE	1.37	0.454176	0.159309
C0HKE3	H2A1D_MOUSE	1.37	0.454176	0.159309
C0HKE4	H2A1E_MOUSE	1.37	0.454176	0.159309
Q8CGP5	H2A1F_MOUSE	1.37	0.454176	0.159309
C0HKE5	H2A1G_MOUSE	1.37	0.454176	0.159309
Q8CGP6	H2A1H_MOUSE	1.37	0.454176	0.159309
C0HKE6	H2A1I_MOUSE	1.37	0.454176	0.159309
Q8CGP7	H2A1K_MOUSE	1.37	0.454176	0.159309
C0HKE7	H2A1N_MOUSE	1.37	0.454176	0.159309
C0HKE8	H2A1O_MOUSE	1.37	0.454176	0.159309
C0HKE9	H2A1P_MOUSE	1.37	0.454176	0.159309
Q8BFU2	H2A3_MOUSE	1.37	0.454176	0.159309
Q8R1M2	H2AJ_MOUSE	1.37	0.454176	0.159309
Q3THW5	H2AV_MOUSE	1.52	0.604071	0.0325945
Q8CCK0	H2AW_MOUSE	1.45	0.536053	0.015875
P27661	H2AX_MOUSE	1.32	0.400538	0.176535
Q9QZQ8	H2AY_MOUSE	1.32	0.400538	0.181804
P0C0S6	H2AZ_MOUSE	1.52	0.604071	0.0325945
P70696	H2B1A_MOUSE	1.34	0.422233	0.0934799
Q64475	H2B1B_MOUSE	1.36	0.443607	0.193034
Q64525	H2B2B_MOUSE	1.14	0.189034	0.643372
Q9D2U9	H2B3A_MOUSE	1.24	0.31034	0.210339
P68433	H31_MOUSE	1.49	0.575312	0.0660892
P84228	H32_MOUSE	1.49	0.575312	0.0660892
P84244	H33_MOUSE	1.49	0.575312	0.0646588
tr	H3BJD6	1.26	0.333424	0.0998626
tr	H3BKP8	0.99	-0.0144996	0.980251
Q9JKS5	HABP4_MOUSE	1.23	0.298658	0.107825
Q8K2C9	HACD3_MOUSE	1.25	0.321928	0.149125
Q61645	HAIR_MOUSE	1.28	0.356144	0.26602
Q9NYQ2	HAOX2_MOUSE	1.46	0.545968	0.115046
Q3UHX2	HAP28_MOUSE	1.2	0.263034	0.333551
O35387	HAX1_MOUSE	1.15	0.201634	0.375324
P01942	HBA_MOUSE	0.76	-0.395929	0.233503
P02088	HBB1_MOUSE	0.39	-1.35845	0.0354809
P02089	HBB2_MOUSE	0.68	-0.556393	0.0482899
O08756	HCD2_MOUSE	1.38	0.464668	0.0232371
Q61425	HCDH_MOUSE	1.4	0.485427	0.0700828
Q61191	HCFC1_MOUSE	1.26	0.333424	0.115014
O88704	HCN1_MOUSE	1.21	0.275007	0.107856
O88703	HCN2_MOUSE	1.25	0.321928	0.09739
P42859	HD_MOUSE	1.24	0.31034	0.233733
P51859	HDGF_MOUSE	1.33	0.411426	0.0298972
Q9JMG7	HDGR3_MOUSE	1.28	0.356144	0.0970819
Q3UGR5	HDHD2_MOUSE	1.28	0.356144	0.0490549
Q9CYW4	HDHD3_MOUSE	1.54	0.62293	0.00651543
Q9R257	HEBP1_MOUSE	1.55	0.632268	0.096703
Q640R3	HECAM_MOUSE	1.26	0.333424	0.0634498
Q8K4P8	HECW1_MOUSE	1.13	0.176323	0.665059
Q7TS99	HELT_MOUSE	1.08	0.111031	0.394724
P22907	HEM3_MOUSE	1.92	0.941106	0.00274617
P22315	HEMH_MOUSE	1.24	0.31034	0.259168
Q91X72	HEMO_MOUSE	1.42	0.505891	0.0365593
O35453	HEPS_MOUSE	1.26	0.333424	0.0705766
P20060	HEXB_MOUSE	1.29	0.367371	0.0723502
Q9R098	HGFA_MOUSE	1.44	0.526069	0.00474867
Q99LI8	HGS_MOUSE	1.24	0.31034	0.185514
Q8QZS1	HIBCH_MOUSE	1.21	0.275007	0.220728
Q9R1Y5	HIC1_MOUSE	1.82	0.863938	0.214435
P70349	HINT1_MOUSE	1.28	0.356144	0.0586933
Q9D0S9	HINT2_MOUSE	1.26	0.333424	0.154317
Q9JKY5	HIP1R_MOUSE	1.28	0.356144	0.136398
Q9DC33	HM20A_MOUSE	1.31	0.389567	0.0592343
Q8JZK9	HMCS1_MOUSE	1.25	0.321928	0.125569
P17095	HMGA1_MOUSE	1.31	0.389567	0.117993
P63158	HMGB1_MOUSE	1.21	0.275007	0.223439
P38060	HMGCL_MOUSE	1.19	0.250962	0.210922
P18608	HMGN1_MOUSE	1.31	0.389567	0.233095
P09602	HMGN2_MOUSE	1.36	0.443607	0.163068
Q9DCB1	HMGN3_MOUSE	1.25	0.321928	0.36992
O70252	HMOX2_MOUSE	1.21	0.275007	0.147066
Q91VF2	HNMT_MOUSE	1.14	0.189034	0.353906
Q9Z130	HNRDL_MOUSE	1.19	0.250962	0.130912
O35737	HNRH1_MOUSE	1.36	0.443607	0.0322806
P70333	HNRH2_MOUSE	1.33	0.411426	0.0118258
Q00PI9	HNRL2_MOUSE	1.24	0.31034	0.145508
Q921F4	HNRLL_MOUSE	1.44	0.526069	0.0126876
Q9Z2X1	HNRPF_MOUSE	1.33	0.411426	0.0594013
P61979	HNRPK_MOUSE	1.26	0.333424	0.118184
Q8R081	HNRPL_MOUSE	1.23	0.298658	0.103807
Q9D0E1	HNRPM_MOUSE	1.3	0.378512	0.0733433
Q7TMK9	HNRPQ_MOUSE	1.3	0.378512	0.0163928
Q8VEK3	HNRPU_MOUSE	1.21	0.275007	0.129587
Q9Z2Y3	HOME1_MOUSE	1.31	0.389567	0.0345139
Q9QWW1	HOME2_MOUSE	1.03	0.0426443	0.827112
Q99JP6	HOME3_MOUSE	1.27	0.344828	0.0879952
Q8BUK6	HOOK3_MOUSE	1.33	0.411426	0.033816
Q3TEA8	HP1B3_MOUSE	1.3	0.378512	0.0747562
P84075	HPCA_MOUSE	1.08	0.111031	0.458092
P62748	HPCL1_MOUSE	1.08	0.111031	0.458092
Q9QUP5	HPLN1_MOUSE	1.3	0.378512	0.140995
Q9ESM3	HPLN2_MOUSE	1.16	0.214125	0.324748
Q80WM4	HPLN4_MOUSE	1.37	0.454176	0.0464435
Q61646	HPT_MOUSE	1.43	0.516015	0.082288
Q61699	HS105_MOUSE	1.23	0.298658	0.079644
Q8K0U4	HS12A_MOUSE	1.29	0.367371	0.0493645
Q9CZJ2	HS12B_MOUSE	1.25	0.321928	0.181294
Q61696	HS71A_MOUSE	1.31	0.389567	0.0655469
P17879	HS71B_MOUSE	1.31	0.389567	0.0655469
P16627	HS71L_MOUSE	1.27	0.344828	0.386948
P48722	HS74L_MOUSE	1.18	0.238787	0.183293
P07901	HS90A_MOUSE	1.28	0.356144	0.0914056
P11499	HS90B_MOUSE	1.35	0.432959	0.0138065
Q2TPA8	HSDL2_MOUSE	1.39	0.475085	0.0292387
P17156	HSP72_MOUSE	1.38	0.464668	0.0229239
Q61316	HSP74_MOUSE	1.22	0.286881	0.205547
P63017	HSP7C_MOUSE	1.27	0.344828	0.103963
P14602	HSPB1_MOUSE	1.24	0.31034	0.210903
Q9JIY5	HTRA2_MOUSE	1.33	0.411426	0.0440796
Q7TMY8	HUWE1_MOUSE	1.23	0.298658	0.112475
P01758	HVM14_MOUSE	1.55	0.632268	0.0102954
P06330	HVM51_MOUSE	1.55	0.632268	0.0102954
P17710	HXK1_MOUSE	1.41	0.495695	0.031024
Q80W93	HYDIN_MOUSE	1.05	0.0703893	0.794098
Q9D379	HYEP_MOUSE	1.23	0.298658	0.0977149
P34914	HYES_MOUSE	1.32	0.400538	0.153284
Q9JKR6	HYOU1_MOUSE	1.33	0.411426	0.0348196
Q8BH06	I17RE_MOUSE	1.3	0.378512	0.176888
Q3TY65	ICA1L_MOUSE	1.29	0.367371	0.168474
Q60625	ICAM5_MOUSE	1.24	0.31034	0.172216
Q61189	ICLN_MOUSE	1.29	0.367371	0.104801
Q9JHR7	IDE_MOUSE	1.26	0.333424	0.0756086
Q9D6R2	IDH3A_MOUSE	1.34	0.422233	0.0540501
O88844	IDHC_MOUSE	1.35	0.432959	0.120453
P70404	IDHG1_MOUSE	1.26	0.333424	0.107496
P54071	IDHP_MOUSE	1.37	0.454176	0.0434523
Q60872	IF1A_MOUSE	1.38	0.464668	0.0296582
Q8BMJ3	IF1AX_MOUSE	1.38	0.464668	0.0296582
Q6ZWX6	IF2A_MOUSE	1.23	0.298658	0.155981
Q99L45	IF2B_MOUSE	1.37	0.454176	0.0941873
Q9Z0N1	IF2G_MOUSE	1.3	0.378512	0.0661585
P60843	IF4A1_MOUSE	1.27	0.344828	0.102345
P10630	IF4A2_MOUSE	1.25	0.321928	0.174507
Q91VC3	IF4A3_MOUSE	1.22	0.286881	0.279964
Q8BGD9	IF4B_MOUSE	1.22	0.286881	0.174587
Q6NZJ6	IF4G1_MOUSE	1.21	0.275007	0.305714
Q80XI3	IF4G3_MOUSE	1.17	0.226509	0.403198
Q9WUK2	IF4H_MOUSE	1.29	0.367371	0.139488
P59325	IF5_MOUSE	1.32	0.400538	0.052736
P63242	IF5A1_MOUSE	1.2	0.263034	0.248341
Q8BGY2	IF5A2_MOUSE	1.2	0.263034	0.248341
O55135	IF6_MOUSE	0.99	-0.0144996	0.955814
Q9DAI2	IFT22_MOUSE	1.3	0.378512	0.0489364
P03987	IGHG3_MOUSE	1.23	0.298658	0.113047
P01592	IGJ_MOUSE	1.24	0.31034	0.254
P0C673	IGS11_MOUSE	1.13	0.176323	0.487559
Q8R366	IGSF8_MOUSE	1.08	0.111031	0.444921
Q9D154	ILEUA_MOUSE	1.61	0.687061	0.0266653
Q8VHP7	ILEUB_MOUSE	1.61	0.687061	0.0266653
Q5SV42	ILEUC_MOUSE	1.61	0.687061	0.0266653
Q9Z1X4	ILF3_MOUSE	1.24	0.31034	0.0814753
O55222	ILK_MOUSE	1.18	0.238787	0.22381
P70168	IMB1_MOUSE	1.13	0.176323	0.337662
P24547	IMDH2_MOUSE	1.18	0.238787	0.23739
O55023	IMPA1_MOUSE	1.21	0.275007	0.154193
Q80V26	IMPA3_MOUSE	1.25	0.321928	0.341929
O55091	IMPCT_MOUSE	1.33	0.411426	0.015464
Q6ZPV2	INO80_MOUSE	1.25	0.321928	0.193997
Q9EPW0	INP4A_MOUSE	1.19	0.250962	0.31069
Q9JII1	INP5E_MOUSE	1.57	0.650765	0.112147
P49442	INPP_MOUSE	1.14	0.189034	0.380884
Q8R071	IP3KA_MOUSE	1.27	0.344828	0.0793966
Q9DCL8	IPP2_MOUSE	1.21	0.275007	0.240742
Q9D819	IPYR_MOUSE	1.33	0.411426	0.0224049
Q91VM9	IPYR2_MOUSE	1.23	0.298658	0.110621
Q8R0S2	IQEC1_MOUSE	1.22	0.286881	0.0566221
Q9JKF1	IQGA1_MOUSE	1.29	0.367371	0.017971
Q3UQ44	IQGA2_MOUSE	1.06	0.0840643	0.674412
Q8VIM9	IRGQ_MOUSE	1.18	0.238787	0.529083
Q9CX00	IST1_MOUSE	1.37	0.454176	0.0326882
P09055	ITB1_MOUSE	1.2	0.263034	0.235183
Q3UV74	ITB2L_MOUSE	1.08	0.111031	0.644228
O54890	ITB3_MOUSE	1.48	0.565597	0.105533
Q61703	ITIH2_MOUSE	1.34	0.422233	0.0632835
Q61704	ITIH3_MOUSE	1.31	0.389567	0.0333124
A6X935	ITIH4_MOUSE	1.27	0.344828	0.0443114
Q9D892	ITPA_MOUSE	1.22	0.286881	0.183582
P11881	ITPR1_MOUSE	1.19	0.250962	0.171459
P70227	ITPR3_MOUSE	1.86	0.895303	0.151372
Q9Z0R4	ITSN1_MOUSE	1.29	0.367371	0.0351794
Q9JHI5	IVD_MOUSE	1.58	0.659925	0.00913589
Q9ESN9	JIP3_MOUSE	1.39	0.475085	0.113645
Q58A65	JIP4_MOUSE	1.28	0.356144	0.144779
Q9QXM1	JMY_MOUSE	1.29	0.367371	0.0564598
Q9ET80	JPH1_MOUSE	1.17	0.226509	0.234588
Q80WT0	JPH4_MOUSE	1.29	0.367371	0.0291013
P97825	JUPI1_MOUSE	1.23	0.298658	0.194025
Q5SZV5	K0319_MOUSE	1.18	0.238787	0.388508
Q8R0A7	K0513_MOUSE	1.21	0.275007	0.253816
Q3UE31	K0930_MOUSE	1.26	0.333424	0.0659665
Q80TK0	K1107_MOUSE	1.22	0.286881	0.172326
Q68FD9	K1549_MOUSE	1.39	0.475085	0.0335075
Q8BRV5	K1671_MOUSE	1.2	0.263034	0.14438
Q68FF0	K1841_MOUSE	1.32	0.400538	0.0252746
P15946	K1B11_MOUSE	1.23	0.298658	0.0559267
P02535	K1C10_MOUSE	1.06	0.0840643	0.748775
P08730	K1C13_MOUSE	1.06	0.0840643	0.748775
Q61781	K1C14_MOUSE	1.06	0.0840643	0.748775
Q61414	K1C15_MOUSE	1.06	0.0840643	0.748775
Q9Z2K1	K1C16_MOUSE	1.06	0.0840643	0.748775
Q9QWL7	K1C17_MOUSE	1.06	0.0840643	0.748775
P05784	K1C18_MOUSE	1.06	0.0840643	0.748775
P19001	K1C19_MOUSE	1.06	0.0840643	0.748775
A1L317	K1C24_MOUSE	1.06	0.0840643	0.748775
A6BLY7	K1C28_MOUSE	1.06	0.0840643	0.748775
Q6IFX3	K1C40_MOUSE	1.06	0.0840643	0.748775
Q6IFX2	K1C42_MOUSE	1.06	0.0840643	0.748775
Q61765	K1H1_MOUSE	1.06	0.0840643	0.748775
Q62168	K1H2_MOUSE	1.06	0.0840643	0.748775
P00756	K1KB3_MOUSE	1.29	0.367371	0.381716
P15949	K1KB9_MOUSE	1.14	0.189034	0.317251
Q3TTY5	K22E_MOUSE	1.1	0.137504	0.713077
Q922U2	K2C5_MOUSE	1.08	0.111031	0.664175
P50446	K2C6A_MOUSE	1.08	0.111031	0.664175
Q9Z331	K2C6B_MOUSE	1.08	0.111031	0.664175
Q8BGZ7	K2C75_MOUSE	1.08	0.111031	0.664175
Q8VED5	K2C79_MOUSE	1.24	0.31034	0.505017
P11679	K2C8_MOUSE	0.92	-0.120294	0.494515
Q9R0Y5	KAD1_MOUSE	1.31	0.389567	0.0697179
Q9WTP6	KAD2_MOUSE	1.13	0.176323	0.435505
Q9WTP7	KAD3_MOUSE	1.19	0.250962	0.222468
Q9WUR9	KAD4_MOUSE	1.36	0.443607	0.0310917
Q920P5	KAD5_MOUSE	1.31	0.389567	0.0143773
A2CG49	KALRN_MOUSE	1.13	0.176323	0.270903
Q8BQR4	KANL2_MOUSE	1.39	0.475085	0.0732419
Q9DBC7	KAP0_MOUSE	1.38	0.464668	0.070838
P12849	KAP1_MOUSE	1.36	0.443607	0.098991
P12367	KAP2_MOUSE	1.27	0.344828	0.0874545
P31324	KAP3_MOUSE	1.22	0.286881	0.275978
P05132	KAPCA_MOUSE	1.25	0.321928	0.188193
P68181	KAPCB_MOUSE	1.28	0.356144	0.0856394
Q80VJ8	KASH5_MOUSE	1.28	0.356144	0.217483
O88986	KBL_MOUSE	1.29	0.367371	0.0304086
Q6ZPU9	KBP_MOUSE	1.39	0.475085	0.0162626
Q8BNW9	KBTBB_MOUSE	1.22	0.286881	0.10737
Q9DC28	KC1D_MOUSE	1.4	0.485427	0.0493966
Q9JMK2	KC1E_MOUSE	1.11	0.15056	0.630395
P62482	KCAB2_MOUSE	1.19	0.250962	0.264386
Q8BW96	KCC1D_MOUSE	1.27	0.344828	0.0537939
P11798	KCC2A_MOUSE	1.23	0.298658	0.185161
P28652	KCC2B_MOUSE	1.22	0.286881	0.118605
Q6PHZ2	KCC2D_MOUSE	1.24	0.31034	0.153539
Q923T9	KCC2G_MOUSE	1.17	0.226509	0.319195
P08414	KCC4_MOUSE	1.19	0.250962	0.232645
Q6WVG3	KCD12_MOUSE	1.23	0.298658	0.0763355
Q6PHZ8	KCIP4_MOUSE	1.29	0.367371	0.0512264
A6H8H5	KCNB2_MOUSE	1.17	0.226509	0.337698
Q9Z0V2	KCND2_MOUSE	1.26	0.333424	0.051222
Q60603	KCNH1_MOUSE	1.6	0.678072	0.0459441
Q9JK45	KCNQ5_MOUSE	1.15	0.201634	0.467838
Q04447	KCRB_MOUSE	1.26	0.333424	0.111141
P07310	KCRM_MOUSE	1.21	0.275007	0.195341
Q6P8J7	KCRS_MOUSE	1.12	0.163499	0.699704
P30275	KCRU_MOUSE	1.28	0.356144	0.0546379
Q5M956	KCTD1_MOUSE	1.02	0.0285692	0.884088
Q9DBP5	KCY_MOUSE	1.25	0.321928	0.137629
Q6GV12	KDSR_MOUSE	1.22	0.286881	0.17972
Q64520	KGUA_MOUSE	1.34	0.422233	0.0317129
Q60749	KHDR1_MOUSE	1.26	0.333424	0.0694282
Q9R226	KHDR3_MOUSE	1.25	0.321928	0.151783
Q9QXL2	KI21A_MOUSE	1.23	0.298658	0.0991703
E9PVX6	KI67_MOUSE	1.29	0.367371	0.116371
P33173	KIF1A_MOUSE	1.34	0.422233	0.0505866
P28740	KIF2A_MOUSE	1.31	0.389567	0.0497567
P28741	KIF3A_MOUSE	1.2	0.263034	0.194532
Q61771	KIF3B_MOUSE	1.26	0.333424	0.242838
O35066	KIF3C_MOUSE	1.51	0.594549	0.186902
P33175	KIF5A_MOUSE	1.15	0.201634	0.362639
P28738	KIF5C_MOUSE	1.22	0.286881	0.269175
Q61768	KINH_MOUSE	1.13	0.176323	0.472292
Q8VBY2	KKCC1_MOUSE	1.24	0.31034	0.127379
Q8C078	KKCC2_MOUSE	1.19	0.250962	0.246915
O88447	KLC1_MOUSE	1.3	0.378512	0.0352378
O88448	KLC2_MOUSE	1.3	0.378512	0.0589556
Q9DBS5	KLC4_MOUSE	1.12	0.163499	0.487013
Q80TF4	KLH13_MOUSE	1.22	0.286881	0.459144
Q9QYN3	KLK11_MOUSE	1.18	0.238787	0.304393
Q61955	KLK8_MOUSE	1.18	0.238787	0.296092
Q99N32	KLOTB_MOUSE	1.4	0.485427	0.0214237
Q8BRH4	KMT2C_MOUSE	1.29	0.367371	0.0453319
Q6PDK2	KMT2D_MOUSE	1.42	0.505891	0.0585583
O08677	KNG1_MOUSE	1.24	0.31034	0.181859
P20444	KPCA_MOUSE	1.17	0.226509	0.160824
P68404	KPCB_MOUSE	1.07	0.0976108	0.557174
P16054	KPCE_MOUSE	1.18	0.238787	0.36433
P63318	KPCG_MOUSE	1.12	0.163499	0.36167
Q8R574	KPRB_MOUSE	1.19	0.250962	0.11727
P52480	KPYM_MOUSE	1.31	0.389567	0.0498361
Q497I4	KRT35_MOUSE	1.06	0.0840643	0.748775
B1AQ75	KRT36_MOUSE	1.06	0.0840643	0.748775
Q9ERE2	KRT81_MOUSE	1.32	0.400538	0.254673
P97861	KRT86_MOUSE	1.32	0.400538	0.254673
Q6IMF0	KRT87_MOUSE	1.32	0.400538	0.254673
P18653	KS6A1_MOUSE	1.19	0.250962	0.290125
P18654	KS6A3_MOUSE	1.1	0.137504	0.655963
Q8BSK8	KS6B1_MOUSE	1.17	0.226509	0.0982793
Q61097	KSR1_MOUSE	1.22	0.286881	0.227628
Q61897	KT33B_MOUSE	1.06	0.0840643	0.748775
Q8K274	KT3K_MOUSE	1.31	0.389567	0.0613389
P01654	KV3A1_MOUSE	1.14	0.189034	0.130289
P01655	KV3A2_MOUSE	1.14	0.189034	0.130289
P01656	KV3A3_MOUSE	1.14	0.189034	0.130289
P03977	KV3A4_MOUSE	1.14	0.189034	0.130289
P01657	KV3A5_MOUSE	1.14	0.189034	0.130289
P01658	KV3A6_MOUSE	1.14	0.189034	0.130289
P01659	KV3A7_MOUSE	1.14	0.189034	0.130289
P01660	KV3A8_MOUSE	1.14	0.189034	0.130289
P01664	KV3AC_MOUSE	1.14	0.189034	0.130289
P01665	KV3AD_MOUSE	1.14	0.189034	0.130289
P01666	KV3AE_MOUSE	1.14	0.189034	0.130289
P01667	KV3AF_MOUSE	1.14	0.189034	0.130289
P01668	KV3AG_MOUSE	1.14	0.189034	0.130289
P01669	KV3AH_MOUSE	1.14	0.189034	0.130289
P01670	KV3AI_MOUSE	1.14	0.189034	0.130289
P01671	KV3AJ_MOUSE	1.14	0.189034	0.130289
P01672	KV3AK_MOUSE	1.14	0.189034	0.130289
P01673	KV3AL_MOUSE	1.14	0.189034	0.130289
Q80XH1	KXDL1_MOUSE	1.3	0.378512	0.0437726
P11627	L1CAM_MOUSE	1.25	0.321928	0.142981
Q91YP0	L2HDH_MOUSE	1.25	0.321928	0.0513744
tr	L7N1Z9	1.1	0.137504	0.574102
P32067	LA_MOUSE	1.29	0.367371	0.0670153
Q9EP89	LACTB_MOUSE	1.29	0.367371	0.0688477
Q60675	LAMA2_MOUSE	1.36	0.443607	0.24195
Q9R0B6	LAMC3_MOUSE	1.47	0.555816	0.0375787
Q9JJK2	LANC2_MOUSE	1.44	0.526069	0.00291554
Q6A0A2	LAR4B_MOUSE	1.08	0.111031	0.56328
Q6ZQ58	LARP1_MOUSE	1.17	0.226509	0.257903
Q8BN59	LARP6_MOUSE	-	#VALUE!	#DIV/0!
A2BE28	LAS1L_MOUSE	1.4	0.485427	0.101064
Q61792	LASP1_MOUSE	1.29	0.367371	0.0995767
Q7TNC4	LC7L2_MOUSE	1.32	0.400538	0.0766326
Q5SUF2	LC7L3_MOUSE	1.06	0.0840643	0.747737
P06151	LDHA_MOUSE	1.23	0.298658	0.11664
P16125	LDHB_MOUSE	1.07	0.0976108	0.656741
Q8VED9	LEGL_MOUSE	1.22	0.286881	0.274547
Q9Z2I0	LETM1_MOUSE	1.07	0.0976108	0.692583
O09010	LFNG_MOUSE	1.08	0.111031	0.585581
Q9JIA1	LGI1_MOUSE	1.55	0.632268	0.122236
Q9CPU0	LGUL_MOUSE	1.27	0.344828	0.0909014
Q9D1T0	LIGO1_MOUSE	1.11	0.15056	0.533394
Q8BGB5	LIMD2_MOUSE	1.27	0.344828	0.105817
Q8JZS0	LIN7A_MOUSE	1.18	0.238787	0.19443
O88951	LIN7B_MOUSE	1.22	0.286881	0.138281
O88952	LIN7C_MOUSE	1.24	0.31034	0.161744
Q8BSS9	LIPA2_MOUSE	1.4	0.485427	0.0474248
P60469	LIPA3_MOUSE	1.24	0.31034	0.0627278
P24527	LKHA4_MOUSE	1.16	0.214125	0.120356
P59481	LMA2L_MOUSE	1.23	0.298658	0.159
Q9D0F3	LMAN1_MOUSE	1.16	0.214125	0.42309
P48678	LMNA_MOUSE	1.41	0.495695	0.0342485
P14733	LMNB1_MOUSE	1.38	0.464668	0.0292204
P21619	LMNB2_MOUSE	1.48	0.565597	0.0102691
Q3TYD6	LMTK2_MOUSE	1.15	0.201634	0.555845
Q5XJV6	LMTK3_MOUSE	1.4	0.485427	0.0435896
Q8CGK3	LONM_MOUSE	1.33	0.411426	0.024
P11369	LORF2_MOUSE	1.14	0.189034	0.454029
Q6PB66	LPPRC_MOUSE	1.27	0.344828	0.0446247
Q505F5	LRC47_MOUSE	1.32	0.400538	0.0231998
P0C192	LRC4B_MOUSE	1.3	0.378512	0.127235
Q8BXA0	LRFN5_MOUSE	1.08	0.111031	0.740969
Q91ZX7	LRP1_MOUSE	1.31	0.389567	0.0672933
Q80TE7	LRRC7_MOUSE	1.25	0.321928	0.103523
Q91WK0	LRRF2_MOUSE	1.25	0.321928	0.257322
Q3UHC2	LRRK1_MOUSE	1.42	0.505891	0.0201133
Q5S006	LRRK2_MOUSE	1.36	0.443607	0.098733
Q8K2F8	LS14A_MOUSE	1.31	0.389567	0.114291
Q8CGC4	LS14B_MOUSE	1.15	0.201634	0.424948
Q8BLK3	LSAMP_MOUSE	1.26	0.333424	0.10982
Q9QXA5	LSM4_MOUSE	1.48	0.565597	0.0815898
Q9D6I9	LURA1_MOUSE	1.16	0.214125	0.416637
Q8R4U7	LUZP1_MOUSE	1.19	0.250962	0.154497
P70699	LYAG_MOUSE	1.3	0.378512	0.0469568
Q9WTL7	LYPA2_MOUSE	1.18	0.238787	0.388068
Q9D0E3	LYSM1_MOUSE	1.16	0.214125	0.26915
Q9D7V2	LYSM2_MOUSE	1.29	0.367371	0.040185
A2AHG0	LZTS3_MOUSE	256	8	2.07407e-05
Q80WQ8	M18BP_MOUSE	1.33	0.411426	0.112573
Q9CR62	M2OM_MOUSE	1.29	0.367371	0.0759506
Q60700	M3K12_MOUSE	1.29	0.367371	0.155556
Q62073	M3K7_MOUSE	1.15	0.201634	0.216775
Q8BPM2	M4K5_MOUSE	1.26	0.333424	0.20951
Q14BB9	MA6D1_MOUSE	1.21	0.275007	0.155503
A2AJI0	MA7D1_MOUSE	1.26	0.333424	0.0841781
A2AG50	MA7D2_MOUSE	1.22	0.286881	0.206624
Q9WVL0	MAAI_MOUSE	1.14	0.189034	0.480194
Q9QXZ0	MACF1_MOUSE	1.23	0.298658	0.0978436
Q80U28	MADD_MOUSE	1.23	0.298658	0.235772
P20917	MAG_MOUSE	1.35	0.432959	0.0248616
Q9QYH6	MAGD1_MOUSE	1.29	0.367371	0.110148
Q9WVQ1	MAGI2_MOUSE	1.2	0.263034	0.32066
Q99KE1	MAOM_MOUSE	1.28	0.356144	0.255847
Q8BMF3	MAON_MOUSE	1.25	0.321928	0.0486216
P06801	MAOX_MOUSE	1.23	0.298658	0.0821975
Q9QYR6	MAP1A_MOUSE	1.25	0.321928	0.121444
P14873	MAP1B_MOUSE	1.24	0.31034	0.093145
Q8C052	MAP1S_MOUSE	1.23	0.298658	0.127263
P27546	MAP4_MOUSE	1.14	0.189034	0.430051
Q7TSJ2	MAP6_MOUSE	1.3	0.378512	0.0511924
O88735	MAP7_MOUSE	1.24	0.31034	0.125201
Q3TRR0	MAP9_MOUSE	1.26	0.333424	0.10374
Q922Q1	MARC2_MOUSE	1.25	0.321928	0.230097
P26645	MARCS_MOUSE	1.29	0.367371	0.322739
Q61166	MARE1_MOUSE	1.32	0.400538	0.0733159
Q8R001	MARE2_MOUSE	1.3	0.378512	0.0918246
Q6PER3	MARE3_MOUSE	1.21	0.275007	0.221401
Q8VHJ5	MARK1_MOUSE	1.45	0.536053	0.0158334
Q05512	MARK2_MOUSE	1.1	0.137504	0.535148
Q8CIP4	MARK4_MOUSE	1.34	0.422233	0.174182
Q99LB6	MAT2B_MOUSE	1.15	0.201634	0.57983
Q8K310	MATR3_MOUSE	1.28	0.356144	0.110371
Q9Z2E1	MBD2_MOUSE	1.28	0.356144	0.221144
P04370	MBP_MOUSE	1.89	0.918386	0.00259631
Q99MR8	MCCA_MOUSE	1.29	0.367371	0.0921455
Q3ULD5	MCCB_MOUSE	1.28	0.356144	0.0818961
Q9D1I5	MCEE_MOUSE	1.06	0.0840643	0.633289
Q9D0L8	MCES_MOUSE	1.48	0.565597	0.0326901
P97310	MCM2_MOUSE	1.32	0.400538	0.0385147
Q3UMR5	MCU_MOUSE	1.46	0.545968	0.0709443
Q810S1	MCUB_MOUSE	1.55	0.632268	0.101338
Q9WTX8	MD1L1_MOUSE	1.45	0.536053	0.189275
P14152	MDHC_MOUSE	1.19	0.250962	0.224855
P08249	MDHM_MOUSE	1.26	0.333424	0.0987475
Q64327	MEA1_MOUSE	1.23	0.298658	0.211413
Q8K0P3	MEAK7_MOUSE	1.25	0.321928	0.0572548
Q9Z2D6	MECP2_MOUSE	1.24	0.31034	0.102274
Q9DCS3	MECR_MOUSE	1.24	0.31034	0.118871
Q925J9	MED1_MOUSE	1.24	0.31034	0.0444581
Q921D4	MED6_MOUSE	1.33	0.411426	0.387479
Q63943	MEF2D_MOUSE	1.19	0.250962	0.148974
Q9D4I2	MEII1_MOUSE	1.15	0.201634	0.164476
P46662	MERL_MOUSE	1.06	0.0840643	0.741042
A6H5Y3	METH_MOUSE	1.24	0.31034	0.152292
Q3THS6	METK2_MOUSE	1.24	0.31034	0.0888914
C0HKD8	MFA1A_MOUSE	1.27	0.344828	0.232501
C0HKD9	MFA1B_MOUSE	1.27	0.344828	0.232501
Q6PCP5	MFF_MOUSE	1.25	0.321928	0.116805
Q3V1N1	MFHA1_MOUSE	1.37	0.454176	0.0517069
Q80U63	MFN2_MOUSE	1.27	0.344828	0.0679131
Q9CWE0	MFR1L_MOUSE	1.21	0.275007	0.277423
O35678	MGLL_MOUSE	1.31	0.389567	0.00640405
Q8R404	MIC13_MOUSE	1.17	0.226509	0.402306
Q9CRB9	MIC19_MOUSE	1.29	0.367371	0.138281
Q8CAQ8	MIC60_MOUSE	1.26	0.333424	0.0769842
Q8CJ19	MICA3_MOUSE	1.3	0.378512	0.0222524
Q8VCX5	MICU1_MOUSE	1.33	0.411426	0.020165
Q9CTY5	MICU3_MOUSE	1.37	0.454176	0.0710519
P34884	MIF_MOUSE	1.16	0.214125	0.556236
Q9JM52	MINK1_MOUSE	1.33	0.411426	0.0334614
Q8BG51	MIRO1_MOUSE	1.24	0.31034	0.0739711
Q9CXJ4	MITOS_MOUSE	1.24	0.31034	0.308666
P63085	MK01_MOUSE	1.21	0.275007	0.1282
Q63844	MK03_MOUSE	1.34	0.422233	0.0313528
Q91Y86	MK08_MOUSE	1.38	0.464668	0.0125549
Q61831	MK10_MOUSE	1.04	0.0565835	0.797749
Q3THE2	ML12B_MOUSE	1.34	0.422233	0.0565794
Q6ZQI3	MLEC_MOUSE	1.11	0.15056	0.426258
Q99KX1	MLF2_MOUSE	1.33	0.411426	0.0435999
Q2VPU4	MLXIP_MOUSE	1.19	0.250962	0.453072
Q9D071	MMS19_MOUSE	1.25	0.321928	0.259559
B1AUR6	MMS22_MOUSE	1.35	0.432959	0.0496236
Q9EQ20	MMSA_MOUSE	1.25	0.321928	0.0915595
P26041	MOES_MOUSE	1.41	0.495695	0.00552181
Q61885	MOG_MOUSE	1.27	0.344828	0.151932
Q6PDG8	MON1A_MOUSE	1.22	0.286881	0.302944
P31938	MP2K1_MOUSE	1.36	0.443607	0.0367759
Q63932	MP2K2_MOUSE	1.17	0.226509	0.176163
P47809	MP2K4_MOUSE	1.2	0.263034	0.363178
P63030	MPC1_MOUSE	1.16	0.214125	0.394879
Q8VEM8	MPCP_MOUSE	1.19	0.250962	0.222687
Q924M7	MPI_MOUSE	1.22	0.286881	0.163869
Q9WV34	MPP2_MOUSE	1.32	0.400538	0.0821681
O88910	MPP3_MOUSE	1.28	0.356144	0.0532518
Q9DC61	MPPA_MOUSE	1.35	0.432959	0.0476636
Q9CXT8	MPPB_MOUSE	1.22	0.286881	0.111528
Q7TT50	MRCKB_MOUSE	1.4	0.485427	0.00614794
Q9CQF4	MRES1_MOUSE	1.11	0.15056	0.621451
Q7M6Y6	MRO2B_MOUSE	1.1	0.137504	0.728716
P59759	MRTFB_MOUSE	1.3	0.378512	0.0413216
Q61474	MSI1H_MOUSE	1.16	0.214125	0.421578
Q920Q6	MSI2H_MOUSE	1.16	0.214125	0.421578
Q78J03	MSRB2_MOUSE	1.15	0.201634	0.225015
P02798	MT2_MOUSE	1.36	0.443607	0.015489
Q9R190	MTA2_MOUSE	1.16	0.214125	0.348677
P20357	MTAP2_MOUSE	1.17	0.226509	0.276943
Q8R3J4	MTEF3_MOUSE	1.29	0.367371	0.150076
Q9CRB8	MTFP1_MOUSE	1.31	0.389567	0.141724
Q9DCS2	MTL26_MOUSE	1.26	0.333424	0.162919
Q6ZPE2	MTMR5_MOUSE	1.2	0.263034	0.367063
Q9Z2D0	MTMR9_MOUSE	1.35	0.432959	0.0162413
Q9JLN9	MTOR_MOUSE	1.27	0.344828	0.143422
O08601	MTP_MOUSE	1.15	0.201634	0.3835
Q8R1S4	MTSS1_MOUSE	1.38	0.464668	0.0499047
Q3UHD3	MTUS2_MOUSE	1.31	0.389567	0.0334663
P28665	MUG1_MOUSE	1.17	0.226509	0.291505
P16332	MUTA_MOUSE	1.33	0.411426	0.00998337
Q9JMH9	MY18A_MOUSE	1.21	0.275007	0.224885
Q7TPH6	MYCB2_MOUSE	1.14	0.189034	0.373388
Q9CPT4	MYDGF_MOUSE	1.48	0.565597	0.0201789
Q8C854	MYEF2_MOUSE	1.34	0.422233	0.0301183
Q9JK81	MYG1_MOUSE	1.17	0.226509	0.140487
Q61879	MYH10_MOUSE	1.26	0.333424	0.0811601
Q6URW6	MYH14_MOUSE	1.22	0.286881	0.0796503
Q8VDD5	MYH9_MOUSE	1.28	0.356144	0.0589413
Q60605	MYL6_MOUSE	1.25	0.321928	0.141122
F8VQB6	MYO10_MOUSE	1.22	0.286881	0.338586
P46735	MYO1B_MOUSE	0.64	-0.643856	0.563016
Q5SYD0	MYO1D_MOUSE	1.23	0.298658	0.0765277
Q1EG27	MYO3B_MOUSE	1.52	0.604071	0.22312
Q99104	MYO5A_MOUSE	1.29	0.367371	0.0926076
Q64331	MYO6_MOUSE	1.32	0.400538	0.0460659
Q99MZ6	MYO7B_MOUSE	0.65	-0.621488	0.97715
Q8C170	MYO9A_MOUSE	1.54	0.62293	0.0394944
Q62234	MYOM1_MOUSE	1.08	0.111031	0.750977
Q80YT7	MYOME_MOUSE	1.61	0.687061	0.0216302
P60202	MYPR_MOUSE	1.44	0.526069	0.0796731
Q9DBR7	MYPT1_MOUSE	1.19	0.250962	0.26979
P70414	NAC1_MOUSE	1.23	0.298658	0.17125
Q8K596	NAC2_MOUSE	1.24	0.31034	0.0743374
Q5SWP3	NACAD_MOUSE	1.22	0.286881	0.30631
Q8JZV7	NAGA_MOUSE	1.28	0.356144	0.0243708
Q8C5H8	NAKD2_MOUSE	1.34	0.422233	0.0531735
Q99KQ4	NAMPT_MOUSE	1.29	0.367371	0.050019
Q9CPT3	NANP_MOUSE	1.27	0.344828	0.117486
Q99MD9	NASP_MOUSE	1.17	0.226509	0.188194
Q8CH77	NAV1_MOUSE	1.23	0.298658	0.207796
Q80TN7	NAV3_MOUSE	1.43	0.516015	0.0434809
Q9DCN2	NB5R3_MOUSE	1.22	0.286881	0.354866
Q9EPN1	NBEA_MOUSE	1.19	0.250962	0.337481
P13595	NCAM1_MOUSE	1.22	0.286881	0.321845
O35136	NCAM2_MOUSE	1.15	0.201634	0.368148
P55066	NCAN_MOUSE	1.35	0.432959	0.0991369
Q9Z0E0	NCDN_MOUSE	1.19	0.250962	0.104853
Q8BLF1	NCEH1_MOUSE	1.13	0.176323	0.333797
P70232	NCHL1_MOUSE	1.48	0.565597	0.00570588
P28660	NCKP1_MOUSE	1.22	0.286881	0.164465
Q8VCM8	NCLN_MOUSE	1.55	0.632268	0.181558
Q6DFV7	NCOA7_MOUSE	1.51	0.594549	0.018295
Q60974	NCOR1_MOUSE	1.34	0.422233	0.0266384
P37040	NCPR_MOUSE	1.11	0.15056	0.65989
Q8BNY6	NCS1_MOUSE	1.24	0.31034	0.0911461
Q9CZA6	NDE1_MOUSE	1.47	0.555816	0.116197
Q9ERR1	NDEL1_MOUSE	1.23	0.298658	0.292563
P15532	NDKA_MOUSE	1.32	0.400538	0.125771
Q01768	NDKB_MOUSE	1.16	0.214125	0.563989
Q62433	NDRG1_MOUSE	1.69	0.757023	0.104001
Q9QYG0	NDRG2_MOUSE	1.28	0.356144	0.0575759
Q9QYF9	NDRG3_MOUSE	1.25	0.321928	0.118635
Q8BTG7	NDRG4_MOUSE	1.25	0.321928	0.111298
Q9CQ75	NDUA2_MOUSE	1.23	0.298658	0.237019
Q62425	NDUA4_MOUSE	1.23	0.298658	0.260787
Q9Z1P6	NDUA7_MOUSE	1.2	0.263034	0.21328
Q9DCJ5	NDUA8_MOUSE	1.16	0.214125	0.512737
Q9DC69	NDUA9_MOUSE	1.22	0.286881	0.09324
Q99LC3	NDUAA_MOUSE	1.17	0.226509	0.243931
Q9D8B4	NDUAB_MOUSE	1.2	0.263034	0.214418
Q7TMF3	NDUAC_MOUSE	1.14	0.189034	0.420313
Q9ERS2	NDUAD_MOUSE	1.21	0.275007	0.232594
P0DN34	NDUB1_MOUSE	1.18	0.238787	0.422005
Q9CQZ6	NDUB3_MOUSE	1.18	0.238787	0.25723
Q9CQC7	NDUB4_MOUSE	1.29	0.367371	0.181851
Q3UIU2	NDUB6_MOUSE	1.51	0.594549	0.096748
Q9D6J5	NDUB8_MOUSE	1.08	0.111031	0.445109
Q9CQJ8	NDUB9_MOUSE	1.21	0.275007	0.244054
Q9DCS9	NDUBA_MOUSE	1.22	0.286881	0.158794
O09111	NDUBB_MOUSE	1.18	0.238787	0.137152
Q9CQ54	NDUC2_MOUSE	1.16	0.214125	0.0387865
Q59J78	NDUF2_MOUSE	1.27	0.344828	0.19261
Q9JKL4	NDUF3_MOUSE	1.18	0.238787	0.269946
A2APY7	NDUF5_MOUSE	1.15	0.201634	0.338805
Q91VD9	NDUS1_MOUSE	1.21	0.275007	0.154428
Q91WD5	NDUS2_MOUSE	1.23	0.298658	0.176973
Q9DCT2	NDUS3_MOUSE	1.21	0.275007	0.250166
Q9CXZ1	NDUS4_MOUSE	1.19	0.250962	0.373667
Q99LY9	NDUS5_MOUSE	1.09	0.124328	0.721064
P52503	NDUS6_MOUSE	1.2	0.263034	0.320202
Q9DC70	NDUS7_MOUSE	1.19	0.250962	0.25283
Q8K3J1	NDUS8_MOUSE	1.17	0.226509	0.249102
Q91YT0	NDUV1_MOUSE	1.25	0.321928	0.0847347
Q9D6J6	NDUV2_MOUSE	1.23	0.298658	0.123015
Q6R891	NEB2_MOUSE	1.21	0.275007	0.17858
Q8BG18	NECA1_MOUSE	0.93	-0.104697	0.805911
Q9CR95	NECP1_MOUSE	1.27	0.344828	0.0744404
Q8CFI0	NED4L_MOUSE	1.22	0.286881	0.145502
P46935	NEDD4_MOUSE	1.42	0.505891	0.00674528
P29595	NEDD8_MOUSE	1.32	0.400538	0.108155
Q80Z24	NEGR1_MOUSE	1.25	0.321928	0.22388
Q7TSC3	NEK5_MOUSE	1.3	0.378512	0.0980595
Q9CQ45	NENF_MOUSE	1.21	0.275007	0.236862
Q99KK2	NEUA_MOUSE	1.23	0.298658	0.0968186
P60761	NEUG_MOUSE	1.07	0.0976108	0.718525
P06837	NEUM_MOUSE	1.32	0.400538	0.158456
Q810U3	NFASC_MOUSE	1.21	0.275007	0.204024
P19246	NFH_MOUSE	1.31	0.389567	0.0197861
P70257	NFIX_MOUSE	1.28	0.356144	0.105356
P08551	NFL_MOUSE	1.3	0.378512	0.0544819
P08553	NFM_MOUSE	1.25	0.321928	0.111096
Q9Z1J3	NFS1_MOUSE	1.34	0.422233	0.031709
Q9QZ23	NFU1_MOUSE	1.26	0.333424	0.175214
Q3KNJ2	NHEJ1_MOUSE	1.41	0.495695	0.00446043
P70441	NHRF1_MOUSE	1.39	0.475085	0.0221884
Q9JHL1	NHRF2_MOUSE	1.25	0.321928	0.120819
Q8CAF4	NHSL1_MOUSE	1.3	0.378512	0.0485089
B1AXH1	NHSL2_MOUSE	1.19	0.250962	0.195022
Q6ZQ12	NINL_MOUSE	1.25	0.321928	0.026569
O55125	NIPS1_MOUSE	1.17	0.226509	0.299518
O55126	NIPS2_MOUSE	1.19	0.250962	0.29669
Q80TM9	NISCH_MOUSE	1.19	0.250962	0.434812
Q8VDK1	NIT1_MOUSE	1.22	0.286881	0.225366
Q9JHW2	NIT2_MOUSE	1.17	0.226509	0.265028
Q8BY02	NKRF_MOUSE	1.06	0.0840643	0.0971763
Q69ZK9	NLGN2_MOUSE	1.2	0.263034	0.28208
Q8BYM5	NLGN3_MOUSE	1.29	0.367371	0.0324467
P35436	NMDE1_MOUSE	2.02	1.01436	0.0212578
P35438	NMDZ1_MOUSE	1.15	0.201634	0.380655
Q8K2T1	NMRL1_MOUSE	1.37	0.454176	0.0659074
O70310	NMT1_MOUSE	1.16	0.214125	0.14344
Q9CZ42	NNRD_MOUSE	1.35	0.432959	0.0264847
Q8K4Z3	NNRE_MOUSE	1.22	0.286881	0.11163
Q61941	NNTM_MOUSE	1.22	0.286881	0.174263
Q9D1X0	NOL3_MOUSE	1.45	0.536053	0.0423587
Q6DIB4	NOL4L_MOUSE	1.22	0.286881	0.0953221
E9Q5C9	NOLC1_MOUSE	1.25	0.321928	0.287604
Q99K48	NONO_MOUSE	1.39	0.475085	0.034071
Q9Z0J4	NOS1_MOUSE	1.18	0.238787	0.476444
A0A1W2P872	NOVA2_MOUSE	1.21	0.275007	0.245498
P28656	NP1L1_MOUSE	1.23	0.298658	0.142872
Q78ZA7	NP1L4_MOUSE	1.18	0.238787	0.44966
P59240	NPHP4_MOUSE	1.63	0.704872	0.259228
Q61937	NPM_MOUSE	1.27	0.344828	0.108201
Q9CQE1	NPS3B_MOUSE	1.4	0.485427	0.0297933
P97300	NPTN_MOUSE	1.23	0.298658	0.102565
Q99J85	NPTXR_MOUSE	1.36	0.443607	0.0519019
Q64669	NQO1_MOUSE	1.2	0.263034	0.172859
Q810U4	NRCAM_MOUSE	1.25	0.321928	0.099884
Q9JJR9	NRIP3_MOUSE	1.54	0.62293	0.107619
Q8C4W3	NRN1L_MOUSE	1.17	0.226509	0.366767
P97333	NRP1_MOUSE	1.04	0.0565835	0.795361
Q9CS84	NRX1A_MOUSE	1.26	0.333424	0.115675
P46460	NSF_MOUSE	1.29	0.367371	0.0815404
Q9CZ44	NSF1C_MOUSE	1.29	0.367371	0.0914311
Q9JJY3	NSMA2_MOUSE	1.17	0.226509	0.322554
Q99NF2	NSMF_MOUSE	1.2	0.263034	0.0702017
Q9JM14	NT5C_MOUSE	1.18	0.238787	0.255927
Q3UHB1	NT5D3_MOUSE	1.22	0.286881	0.108032
Q8VCE6	NT5M_MOUSE	1.2	0.263034	0.0954973
Q99PJ0	NTRI_MOUSE	1.38	0.464668	0.184945
P15209	NTRK2_MOUSE	1.26	0.333424	0.138433
Q6VNS1	NTRK3_MOUSE	1.19	0.250962	0.323943
Q8BH74	NU107_MOUSE	1.14	0.189034	0.529564
Q9Z0W3	NU160_MOUSE	1.09	0.124328	0.748933
Q6ZQH8	NU188_MOUSE	2.06	1.04264	0.0520413
Q9CWD8	NUBPL_MOUSE	1.24	0.31034	0.137716
P81117	NUCB2_MOUSE	1.32	0.400538	0.058354
O08600	NUCG_MOUSE	1.19	0.250962	0.356614
Q80XU3	NUCKS_MOUSE	1.22	0.286881	0.268519
P09405	NUCL_MOUSE	1.26	0.333424	0.145343
P0C027	NUD10_MOUSE	1.22	0.286881	0.207078
P0C028	NUD11_MOUSE	1.22	0.286881	0.207078
O35685	NUDC_MOUSE	1.29	0.367371	0.112738
Q8R1N4	NUDC3_MOUSE	1.36	0.443607	0.0390939
Q8BVU5	NUDT9_MOUSE	1.26	0.333424	0.143512
Q5F2E7	NUFP2_MOUSE	1.14	0.189034	0.566667
E9Q7G0	NUMA1_MOUSE	1.33	0.411426	0.0654103
O08919	NUMBL_MOUSE	1.28	0.356144	0.0653802
Q8R4R6	NUP35_MOUSE	1.24	0.31034	0.254322
Q6PFD9	NUP98_MOUSE	1.33	0.411426	0.0376472
Q6P5U7	NWD2_MOUSE	1.17	0.226509	0.707327
P83503	NYX_MOUSE	1.19	0.250962	0.036329
P29758	OAT_MOUSE	1.33	0.411426	0.0409804
A2AAJ9	OBSCN_MOUSE	1.84	0.879706	0.189806
Q9CRD0	OCAD1_MOUSE	1.22	0.286881	0.0910415
P53395	ODB2_MOUSE	1.25	0.321928	0.137326
Q9D478	ODF2L_MOUSE	1.27	0.344828	0.241294
Q920N1	ODF3A_MOUSE	1.04	0.0565835	0.813644
Q60597	ODO1_MOUSE	1.22	0.286881	0.160771
Q9D2G2	ODO2_MOUSE	1.25	0.321928	0.0917735
Q8BMF4	ODP2_MOUSE	1.21	0.275007	0.241611
P35486	ODPA_MOUSE	1.29	0.367371	0.0890759
Q9D051	ODPB_MOUSE	1.31	0.389567	0.0441318
Q8BKZ9	ODPX_MOUSE	1.3	0.378512	0.0535441
Q8CGY8	OGT1_MOUSE	1.32	0.400538	0.121549
Q9CZ30	OLA1_MOUSE	1.4	0.485427	0.124792
Q63912	OMGP_MOUSE	1.25	0.321928	0.138497
P58281	OPA1_MOUSE	1.27	0.344828	0.0926371
Q99J31	OPHN1_MOUSE	1.12	0.163499	0.406101
Q8K010	OPLA_MOUSE	1.21	0.275007	0.180518
S4R1M9	OSB10_MOUSE	1.26	0.333424	0.375355
Q91XL9	OSBL1_MOUSE	1.24	0.31034	0.160079
Q8BXR9	OSBL6_MOUSE	1.32	0.400538	0.0518175
Q3B7Z2	OSBP1_MOUSE	1.19	0.250962	0.338959
Q8BHW2	OSCP1_MOUSE	1.44	0.526069	0.0261033
Q8CB27	OTU1_MOUSE	1.21	0.275007	0.213354
Q7TQI3	OTUB1_MOUSE	1.2	0.263034	0.188942
Q4KMM3	OXR1_MOUSE	1.14	0.189034	0.464879
Q9D404	OXSM_MOUSE	1.47	0.555816	0.00494671
Q9DBN4	P33MX_MOUSE	1.27	0.344828	0.126639
Q922Q4	P5CR2_MOUSE	1.23	0.298658	0.328076
Q9DCC4	P5CR3_MOUSE	1.28	0.356144	0.110617
O08908	P85B_MOUSE	1.46	0.545968	0.0863101
P50580	PA2G4_MOUSE	1.34	0.422233	0.0286329
P29341	PABP1_MOUSE	1.28	0.356144	0.083474
Q8CCS6	PABP2_MOUSE	1.21	0.275007	0.343421
Q61644	PACN1_MOUSE	1.3	0.378512	0.0874535
Q8K212	PACS1_MOUSE	1.15	0.201634	0.564898
Q08642	PADI2_MOUSE	1.49	0.575312	0.000226678
Q9CY58	PAIRB_MOUSE	1.26	0.333424	0.0910048
O88643	PAK1_MOUSE	1.27	0.344828	0.0790566
Q8CIN4	PAK2_MOUSE	1.22	0.286881	0.158334
Q61036	PAK3_MOUSE	1.19	0.250962	0.0909239
Q9Z0P4	PALM_MOUSE	1.32	0.400538	0.0543299
Q9JHU2	PALMD_MOUSE	1.19	0.250962	0.113957
Q9JLB0	PALS2_MOUSE	1.23	0.298658	0.0718105
Q99LX0	PARK7_MOUSE	1.32	0.400538	0.067905
Q3UD82	PARP8_MOUSE	-	#VALUE!	#DIV/0!
A2ARM1	PATL2_MOUSE	1.3	0.378512	0.000374638
P60335	PCBP1_MOUSE	1.23	0.298658	0.1979
Q61990	PCBP2_MOUSE	1.26	0.333424	0.164285
Q91ZA3	PCCA_MOUSE	1.27	0.344828	0.0576433
Q99MN9	PCCB_MOUSE	1.29	0.367371	0.0153155
O88689	PCDA4_MOUSE	1.25	0.321928	0.0791773
Q7TSK3	PCDH8_MOUSE	0.98	-0.0291463	0.891468
Q8BH04	PCKGM_MOUSE	1.27	0.344828	0.143579
Q9QYX7	PCLO_MOUSE	1.22	0.286881	0.117551
Q6P8I4	PCNP_MOUSE	1.2	0.263034	0.27059
P63054	PCP4_MOUSE	1.25	0.321928	0.0923109
Q9QXV0	PCS1N_MOUSE	1.36	0.443607	0.0978444
Q61139	PCSK7_MOUSE	1.59	0.669027	0.25495
Q922E4	PCY2_MOUSE	1.21	0.275007	0.0830504
Q9CQF9	PCYOX_MOUSE	1.17	0.226509	0.218987
Q9WU78	PDC6I_MOUSE	1.17	0.226509	0.218881
Q61481	PDE1A_MOUSE	1.27	0.344828	0.185515
Q922S4	PDE2A_MOUSE	1.23	0.298658	0.110017
P09103	PDIA1_MOUSE	1.36	0.443607	0.0180438
P27773	PDIA3_MOUSE	1.28	0.356144	0.0749796
P08003	PDIA4_MOUSE	1.34	0.422233	0.0382503
Q922R8	PDIA6_MOUSE	1.28	0.356144	0.254964
Q8BG81	PDIP3_MOUSE	1.39	0.475085	0.0385839
Q8BFP9	PDK1_MOUSE	1.25	0.321928	0.139354
Q9JK42	PDK2_MOUSE	1.14	0.189034	0.469658
Q922H2	PDK3_MOUSE	1.16	0.214125	0.367818
O70400	PDLI1_MOUSE	1.34	0.422233	0.0504049
Q8CI51	PDLI5_MOUSE	1.24	0.31034	0.168204
Q9Z2A0	PDPK1_MOUSE	1.25	0.321928	0.0806859
Q8K183	PDXK_MOUSE	1.15	0.201634	0.32777
Q62048	PEA15_MOUSE	1.28	0.356144	0.247338
P70296	PEBP1_MOUSE	1.3	0.378512	0.0763553
Q80X73	PELO_MOUSE	1.42	0.505891	0.0253323
Q9DBD5	PELP1_MOUSE	1.81	0.85599	0.0280114
Q11136	PEPD_MOUSE	1.25	0.321928	0.138856
P35419	PERT_MOUSE	1.44	0.526069	0.0354165
Q8C437	PEX5R_MOUSE	1.35	0.432959	0.067225
O70591	PFD2_MOUSE	1.31	0.389567	0.0742887
P12382	PFKAL_MOUSE	1.2	0.263034	0.228188
P47857	PFKAM_MOUSE	1.28	0.356144	0.128505
Q9WUA3	PFKAP_MOUSE	1.21	0.275007	0.16937
Q9DBJ1	PGAM1_MOUSE	1.2	0.263034	0.306486
O70250	PGAM2_MOUSE	1.14	0.189034	0.348337
Q8BX10	PGAM5_MOUSE	1.2	0.263034	0.129857
D3YZI9	PGBD5_MOUSE	1.28	0.356144	0.0749858
Q61282	PGCA_MOUSE	1.18	0.238787	0.137006
Q61361	PGCB_MOUSE	1.22	0.286881	0.20025
P09411	PGK1_MOUSE	1.28	0.356144	0.0809031
Q9D0F9	PGM1_MOUSE	1.11	0.15056	0.465123
Q8CAA7	PGM2L_MOUSE	1.29	0.367371	0.0243925
Q8CHP8	PGP_MOUSE	1.18	0.238787	0.289049
O55022	PGRC1_MOUSE	1.25	0.321928	0.117107
P28653	PGS1_MOUSE	1.37	0.454176	0.00190368
Q9JHK4	PGTA_MOUSE	1.06	0.0840643	0.665379
Q2M3X8	PHAR1_MOUSE	1.17	0.226509	0.220155
Q8BYK5	PHAR3_MOUSE	1.29	0.367371	0.141906
P67778	PHB_MOUSE	1.19	0.250962	0.311507
O35129	PHB2_MOUSE	1.32	0.400538	0.158447
Q80TL4	PHF24_MOUSE	1.2	0.263034	0.171826
Q8BGT8	PHIPL_MOUSE	1.08	0.111031	0.658174
Q6PDH0	PHLB1_MOUSE	1.21	0.275007	0.451618
O70362	PHLD_MOUSE	1.35	0.432959	0.0318683
Q8CHE4	PHLP1_MOUSE	1.17	0.226509	0.437344
Q6PEB6	PHOCN_MOUSE	1.15	0.201634	0.326359
Q8R2H9	PHOP1_MOUSE	1.35	0.432959	0.0378152
Q9DAK9	PHP14_MOUSE	1.33	0.411426	0.0620543
Q8K0S0	PHYIP_MOUSE	1.35	0.432959	0.164578
O70172	PI42A_MOUSE	1.31	0.389567	0.0622741
Q80XI4	PI42B_MOUSE	1.37	0.454176	0.371276
Q91XU3	PI42C_MOUSE	1.2	0.263034	0.287423
Q8BKC8	PI4KB_MOUSE	1.21	0.275007	0.180568
P70182	PI51A_MOUSE	1.34	0.422233	0.0505275
O70161	PI51C_MOUSE	1.2	0.263034	0.136777
P59644	PI5PA_MOUSE	1.2	0.263034	0.324268
Q7M6Y3	PICAL_MOUSE	1.2	0.263034	0.124687
P23506	PIMT_MOUSE	1.27	0.344828	0.0829981
Q9QUR7	PIN1_MOUSE	1.28	0.356144	0.0563292
Q9CWW6	PIN4_MOUSE	1.44	0.526069	0.0889186
O35691	PININ_MOUSE	1.31	0.389567	0.0730512
Q91WE2	PIP30_MOUSE	1.26	0.333424	0.109242
P53810	PIPNA_MOUSE	1.17	0.226509	0.326965
P53811	PIPNB_MOUSE	1.26	0.333424	0.300626
Q9D711	PIR_MOUSE	1.28	0.356144	0.134629
Q8K4R4	PITC1_MOUSE	1.23	0.298658	0.162447
Q8BWR2	PITH1_MOUSE	1.33	0.411426	0.0107437
O35954	PITM1_MOUSE	1.24	0.31034	0.131543
Q6ZPQ6	PITM2_MOUSE	1.23	0.298658	0.0610498
Q8BUL6	PKHA1_MOUSE	1.1	0.137504	0.566488
Q68FH0	PKP4_MOUSE	1.27	0.344828	0.0867659
O35083	PLCA_MOUSE	1.17	0.226509	0.158677
Q9Z1B3	PLCB1_MOUSE	1.28	0.356144	0.0876118
Q8R3B1	PLCD1_MOUSE	1.22	0.286881	0.40661
A2AP18	PLCH2_MOUSE	1.28	0.356144	0.104072
Q3USB7	PLCL1_MOUSE	1.57	0.650765	0.139392
Q8K394	PLCL2_MOUSE	1.17	0.226509	0.242639
O35405	PLD3_MOUSE	1.27	0.344828	0.13982
Q9QXS1	PLEC_MOUSE	1.25	0.321928	0.0456849
Q9DCU2	PLLP_MOUSE	1.28	0.356144	0.0679978
Q9Z2Y8	PLPHP_MOUSE	1.26	0.333424	0.112054
A2AJ88	PLPL7_MOUSE	0.95	-0.0740006	0.870587
Q8K1N1	PLPL8_MOUSE	1.24	0.31034	0.200966
P60487	PLPP_MOUSE	1.24	0.31034	0.116131
Q99JY8	PLPP3_MOUSE	1.31	0.389567	0.0822478
Q7TPB0	PLPR3_MOUSE	1.52	0.604071	0.0448199
Q7TME0	PLPR4_MOUSE	1.16	0.214125	0.213502
Q61233	PLSL_MOUSE	1.41	0.495695	0.0378862
Q99K51	PLST_MOUSE	1.14	0.189034	0.433888
P70206	PLXA1_MOUSE	1.1	0.137504	0.552593
P70207	PLXA2_MOUSE	1.1	0.137504	0.552593
Q80UG2	PLXA4_MOUSE	1.1	0.137504	0.552593
B2RXS4	PLXB2_MOUSE	1.46	0.545968	0.074763
P15327	PMGE_MOUSE	1.24	0.31034	0.0800589
O35621	PMM1_MOUSE	1.26	0.333424	0.0893624
Q9Z2M7	PMM2_MOUSE	1.15	0.201634	0.198144
Q80VM8	PNM8A_MOUSE	1.12	0.163499	0.459425
Q91XF0	PNPO_MOUSE	1.13	0.176323	0.372438
Q9QY81	PO210_MOUSE	1.13	0.176323	0.64664
Q62087	PON3_MOUSE	1.31	0.389567	0.0573225
Q3UMT1	PP12C_MOUSE	1.23	0.298658	0.119361
P62137	PP1A_MOUSE	1.24	0.31034	0.0633506
P62141	PP1B_MOUSE	1.27	0.344828	0.19578
P63087	PP1G_MOUSE	1.31	0.389567	0.143492
Q3UM45	PP1R7_MOUSE	1.11	0.15056	0.47859
P63330	PP2AA_MOUSE	1.22	0.286881	0.183593
P62715	PP2AB_MOUSE	1.22	0.286881	0.183593
P63328	PP2BA_MOUSE	1.17	0.226509	0.36403
P48453	PP2BB_MOUSE	1.18	0.238787	0.180607
Q0VGB7	PP4R2_MOUSE	1.22	0.286881	0.16417
Q8R3Q2	PP6R2_MOUSE	1.17	0.226509	0.153868
Q9D358	PPAC_MOUSE	1.27	0.344828	0.0980215
Q8C167	PPCEL_MOUSE	1.18	0.238787	0.376855
P16675	PPGB_MOUSE	1.26	0.333424	0.220215
P17742	PPIA_MOUSE	1.36	0.443607	0.0417825
P24369	PPIB_MOUSE	1.26	0.333424	0.105446
Q9CR16	PPID_MOUSE	1.29	0.367371	0.0998099
Q99KR7	PPIF_MOUSE	1.21	0.275007	0.115632
P49443	PPM1A_MOUSE	1.29	0.367371	0.267007
Q80TL0	PPM1E_MOUSE	1.19	0.250962	0.254725
Q8CGA0	PPM1F_MOUSE	1.18	0.238787	0.374497
Q61074	PPM1G_MOUSE	1.27	0.344828	0.0559568
Q3UYC0	PPM1H_MOUSE	1.21	0.275007	0.138806
Q8BVQ5	PPME1_MOUSE	1.25	0.321928	0.0651435
Q60676	PPP5_MOUSE	1.21	0.275007	0.134813
Q9CQR6	PPP6_MOUSE	1.27	0.344828	0.0871661
Q9ERT9	PPR1A_MOUSE	1.16	0.214125	0.178969
Q60829	PPR1B_MOUSE	1.4	0.485427	0.0271972
Q3TDD9	PPR21_MOUSE	1.31	0.389567	0.0586925
Q68FM6	PPR29_MOUSE	1.29	0.367371	0.037029
Q9JIG4	PPR3F_MOUSE	1.36	0.443607	0.151285
O88531	PPT1_MOUSE	1.97	0.978196	0.000604483
O55103	PRAX_MOUSE	1.13	0.176323	0.376244
Q7TSC1	PRC2A_MOUSE	1.21	0.275007	0.131098
Q7TPM1	PRC2B_MOUSE	1.18	0.238787	0.072539
Q3TLH4	PRC2C_MOUSE	1.3	0.378512	0.0626338
P35700	PRDX1_MOUSE	1.26	0.333424	0.144251
Q61171	PRDX2_MOUSE	1.27	0.344828	0.0635566
P20108	PRDX3_MOUSE	1.08	0.111031	0.510157
P99029	PRDX5_MOUSE	1.21	0.275007	0.156897
O08709	PRDX6_MOUSE	1.17	0.226509	0.315455
Q8R107	PRLD1_MOUSE	1.18	0.238787	0.0814153
P62962	PROF1_MOUSE	1.24	0.31034	0.239177
Q9JJV2	PROF2_MOUSE	1.21	0.275007	0.251561
Q99KP6	PRP19_MOUSE	1.18	0.238787	0.0750533
Q91YR7	PRP6_MOUSE	1.46	0.545968	0.00305894
Q99PV0	PRP8_MOUSE	1.18	0.238787	0.267426
Q922U1	PRPF3_MOUSE	1.27	0.344828	0.144145
Q3UPH1	PRRC1_MOUSE	1.32	0.400538	0.0595771
E9PUL5	PRRT2_MOUSE	1.09	0.124328	0.586084
Q6PE13	PRRT3_MOUSE	1.2	0.263034	0.109617
P62334	PRS10_MOUSE	1.18	0.238787	0.211539
Q9DAA4	PRS37_MOUSE	1.1	0.137504	0.294531
P62192	PRS4_MOUSE	1.3	0.378512	0.0530693
Q920S2	PRS41_MOUSE	1.5	0.584963	0.0170094
Q9D9M0	PRS52_MOUSE	1.02	0.0285692	0.951912
O88685	PRS6A_MOUSE	1.28	0.356144	0.0482384
P54775	PRS6B_MOUSE	1.24	0.31034	0.140831
P46471	PRS7_MOUSE	1.3	0.378512	0.0358491
P62196	PRS8_MOUSE	1.27	0.344828	0.131832
Q9ESD1	PRSS8_MOUSE	1.32	0.400538	0.115535
Q2EY15	PRTG_MOUSE	1.51	0.594549	0.0818178
P32848	PRVA_MOUSE	1.01	0.0143553	0.923085
Q11011	PSA_MOUSE	1.2	0.263034	0.143158
Q9R1P4	PSA1_MOUSE	1.2	0.263034	0.223664
P49722	PSA2_MOUSE	1.22	0.286881	0.138539
O70435	PSA3_MOUSE	1.35	0.432959	0.024559
Q9R1P0	PSA4_MOUSE	1.23	0.298658	0.162786
Q9Z2U1	PSA5_MOUSE	1.31	0.389567	0.055396
Q9QUM9	PSA6_MOUSE	1.29	0.367371	0.0401363
Q9Z2U0	PSA7_MOUSE	1.23	0.298658	0.162764
Q9R1P1	PSB3_MOUSE	1.21	0.275007	0.208709
P99026	PSB4_MOUSE	1.28	0.356144	0.112391
O55234	PSB5_MOUSE	1.25	0.321928	0.119337
Q60692	PSB6_MOUSE	1.24	0.31034	0.108987
P70195	PSB7_MOUSE	1.26	0.333424	0.339775
Q5DTT2	PSD1_MOUSE	1.15	0.201634	0.291426
Q9WVJ2	PSD13_MOUSE	1.77	0.823749	0.0584902
Q2PFD7	PSD3_MOUSE	1.19	0.250962	0.204687
Q99JF8	PSIP1_MOUSE	1.43	0.516015	0.0326024
Q3TXS7	PSMD1_MOUSE	1.23	0.298658	0.144185
Q8VDM4	PSMD2_MOUSE	1.19	0.250962	0.18696
P14685	PSMD3_MOUSE	1.36	0.443607	0.0100308
O35226	PSMD4_MOUSE	1.28	0.356144	0.0927887
Q8BJY1	PSMD5_MOUSE	1.09	0.124328	0.569221
P26516	PSMD7_MOUSE	1.36	0.443607	0.0179169
Q9CX56	PSMD8_MOUSE	1.24	0.31034	0.104881
Q9CR00	PSMD9_MOUSE	1.19	0.250962	0.286671
Q8BHL8	PSMF1_MOUSE	1.35	0.432959	0.350232
Q8R326	PSPC1_MOUSE	1.25	0.321928	0.226704
O09114	PTGDS_MOUSE	1.26	0.333424	0.15169
Q8BGC4	PTGR3_MOUSE	1.31	0.389567	0.0299864
Q8R2Y8	PTH2_MOUSE	1.3	0.378512	0.114308
Q9D0J8	PTMS_MOUSE	1.32	0.400538	0.0290151
P63089	PTN_MOUSE	1.21	0.275007	0.115403
P35235	PTN11_MOUSE	1.35	0.432959	0.188386
Q6PB44	PTN23_MOUSE	1.25	0.321928	0.231456
P54830	PTN5_MOUSE	1.29	0.367371	0.0707513
P80560	PTPR2_MOUSE	1.28	0.356144	0.0982301
Q64487	PTPRD_MOUSE	1.18	0.238787	0.180336
B0V2N1	PTPRS_MOUSE	1.24	0.31034	0.116833
B9EKR1	PTPRZ_MOUSE	1.35	0.432959	0.0223351
Q3UEB3	PUF60_MOUSE	1.19	0.250962	0.20082
Q80U78	PUM1_MOUSE	1.36	0.443607	0.0232818
Q64737	PUR2_MOUSE	1.24	0.31034	0.167608
Q5SUR0	PUR4_MOUSE	1.32	0.400538	0.0528342
Q9DCL9	PUR6_MOUSE	0.66	-0.599462	0.0150406
Q9CWJ9	PUR9_MOUSE	1.27	0.344828	0.0649078
P42669	PURA_MOUSE	1.22	0.286881	0.251482
P28650	PURA1_MOUSE	1.34	0.422233	0.0819318
P46664	PURA2_MOUSE	1.21	0.275007	0.117406
O35295	PURB_MOUSE	1.27	0.344828	0.12413
Q69Z61	PWP2A_MOUSE	0.9	-0.152003	0.77267
Q9CYH2	PXL2A_MOUSE	1.17	0.226509	0.373284
Q9DB60	PXL2B_MOUSE	1.2	0.263034	0.134269
Q05920	PYC_MOUSE	1.24	0.31034	0.100209
Q8CI94	PYGB_MOUSE	1.28	0.356144	0.0358388
[truncated: 815 more rows]
